# Supplementary material for: The role of TGF-β signaling and apoptosis in innate and adaptive immunity in zebrafish: a systems biology approach
Source: BMC Syst Biol. 2014 Oct 24;8:116. doi: 10.1186/s12918-014-0116-0 (PMC4224695; doi:10.1186/s12918-014-0116-0)
Supplement: Additional file 1: — The time profile after ANOVA, PPIN list, PPIN figure and betweenness centrality of Protein-protein interaction network for primary and secondary infection. [file 12918_2014_116_MOESM1_ESM.zip]

Archive with 21 entries (18 files):
- Supplementary files/
- Supplementary files/.DS_Store
- __MACOSX/
- __MACOSX/Supplementary files/
- __MACOSX/Supplementary files/._.DS_Store
- Supplementary files/Centrality.xlsx
- __MACOSX/Supplementary files/._Centrality.xlsx
- Supplementary files/primary infection network association.xls
- __MACOSX/Supplementary files/._primary infection network association.xls
- Supplementary files/primary infection network.cys
- Supplementary files/primary infection network.jpg
- __MACOSX/Supplementary files/._primary infection network.jpg
- Supplementary files/secondary infection network association.xls
- __MACOSX/Supplementary files/._secondary infection network association.xls
- Supplementary files/secondary infection network.cys
- Supplementary files/secondary infection network.jpg
- __MACOSX/Supplementary files/._secondary infection network.jpg
- Supplementary files/time profile of primary infection after ANOVA.xlsx
- Supplementary files/time profile of secondary infection after ANOVA.xlsx
- Supplementary files/~$Centrality.xlsx
- __MACOSX/Supplementary files/._~$Centrality.xlsx
