# Supplementary material for: The role of TGF-β signaling and apoptosis in innate and adaptive immunity in zebrafish: a systems biology approach
Source: BMC Syst Biol. 2014 Oct 24;8:116. doi: 10.1186/s12918-014-0116-0 (PMC4224695; doi:10.1186/s12918-014-0116-0)
Supplement: Additional file 1: — The time profile after ANOVA, PPIN list, PPIN figure and betweenness centrality of Protein-protein interaction network for primary and secondary infection. [file 12918_2014_116_MOESM1_ESM.zip › Supplementary files/Centrality.xlsx]

## Sheet: Primary_centrality
name	BetweennessCentrality	Degree
elavl1	6048.44	9
zgc:63606	5972.6	5
btg2	5092	9
zgc:153257	5016	2
fkbp5	4542	9
hug	4353.72	10
cul1a	3992	3
hsp90a.1	3641.97	10
LOC563808	3641.05	5
esr1	2856	2
fos	2788	9
appb	2650.11	7
tfap2a	2628.07	10
ptgs2a	2577	4
casp2	2554.22	9
clock	2445.62	9
psmd1	2139	11
appa	2117.11	8
myca	1934.45	3
jun	1449.69	8
mapk3	1416	2
ddx56	1267	8
dusp1	1267	8
hdac1	1246	2
LOC566587	1239.06	8
ck2a1	1188.76	3
tbc1d7	1186.36	8
zgc:113074	1140.44	8
api5	1130.94	5
snw1	1089	7
zmpste24	1089	7
arntl1a	1066.77	2
cops6	1015.66	2
zgc:73290	961.441	7
map4k5	950.388	7
zgc:85866	886.195	7
rxrba	741.011	2
rxrbb	741.011	2
si:ch211-195d17.2	730	7
foxp1b	549	4
nedd4a	414.946	2
zgc:123105	370	4
il7r	367.5	4
RBM12	367	3
vamp4	367	3
cops5	364.908	2
zgc:103549	359.322	3
grb2	345.581	3
rad21	271.5	2
si:ch211-246f9.1	271.5	2
wdr82	270	10
ywhai	207.881	2
mycb	188.334	2
LOC571431	184	2
ociad1	184	2
cct5	180	9
usp1	179	10
wdr5	162	2
spna2	60	9
si:ch211-150c22.2	51.4412	2
acvr1b	36	9
ncstn	36	9
psmd13	36	9
rpa2	36	9
sltm	32	8
eftud2	28	8
gch2	28	10
cdk2	27	2
wdr48	26	2
LOC553343	24	8
LOC571647	21	3
nppa	21	7
ppih	21	9
zgc:153115	3	3
acad11	2.99995	2
ypel3	2.99995	2
calm1b	2.4	2
calm2a	2.4	2
calm2b	2.4	2
calm3a	2.4	2
calm3b	2.4	2
LOC556199	1	2
actr3	0	1
acvr2b	0	1
acvrl1	0	1
ahsa1	0	1
ahsa1l	0	1
aip	0	1
ap1g1	0	1
ar	0	2
arnt	0	1
arntl2	0	1
atp1b1a	0	1
atp1b1b	0	1
atp6v1h	0	1
bactin2	0	1
becn1	0	1
bmpr2a	0	1
carm1	0	1
casp3a	0	1
casp8l1	0	1
caspxa	0	1
casq2	0	2
cbl	0	1
cct4	0	1
cct6a	0	1
cdc42	0	1
cdc42l2	0	1
cdc5l	0	1
cdk9	0	1
chuk	0	1
cnot8	0	1
cobra1	0	1
cops3	0	1
crk	0	1
crkl	0	1
cul1b	0	1
cxxc1	0	1
cxxc1l	0	1
ddost	0	1
ddx27	0	1
dnmt8	0	1
ef1a	0	1
erbb2	0	1
ets1a	0	1
fah	0	1
fanca	0	1
fbxl3a	0	1
fbxo32	0	1
flot1b	0	1
foxp1a	0	1
galk1	0	1
gria2a	0	1
gsk3a	0	1
gsk3b	0	1
gtf2f1	0	1
hdac3	0	1
hdac8	0	1
hdac9b	0	1
hibch	0	1
hoxb9a	0	1
hoxc8a	0	1
hsf1	0	1
hsp47	0	1
hspa5	0	1
hspa8	0	1
hspb15	0	1
id2a	0	1
id2b	0	1
ik	0	1
ikbke	0	1
ikbkg	0	1
immt	0	1
irf1	0	1
irf2	0	1
itgb5	0	1
jup	0	1
krt15	0	1
l3mbtl2	0	1
Lepre1	0	1
LOC100008174	0	1
LOC555437	0	1
LOC562624	0	1
LOC562935	0	1
LOC563643	0	1
LOC566824	0	1
LOC567452	0	1
LOC794477	0	1
LOC796135	0	1
map1lc3a	0	1
mapk1	0	1
mapk14a	0	1
mapk14b	0	1
mapk6	0	1
mapre1l	0	1
mcm3l	0	1
mdm2	0	1
mll4b	0	1
mybbp1a	0	1
naca	0	1
nedd8	0	1
nhp2l1	0	1
notch1a	0	1
npr3	0	1
nr5a1a	0	1
nr5a1b	0	1
nr5a2	0	1
nr5a5	0	1
nsfb	0	1
oep	0	1
osbpl9	0	1
pabpc1b	0	1
pcbd1	0	1
pcdh1a4	0	1
pcdh2ab1	0	1
pcmtl	0	1
phlda3	0	1
plrg1	0	1
polr2b	0	1
pparg	0	1
prkci	0	1
prpf3	0	1
prpf31	0	1
prpf4	0	1
prpf4b	0	1
psma2	0	1
psma6a	0	1
psma6b	0	1
psmb1	0	1
psmb10	0	1
psmb2	0	1
psmc2	0	1
psmc3	0	1
psmd2	0	1
psmd6	0	1
psme1	0	1
psme2	0	1
qk	0	1
rab5c	0	1
rad1	0	1
rad23b	0	1
raraa	0	1
rarab	0	1
rbm39a	0	1
rbx1	0	1
rnps1	0	1
rorb	0	1
rpl23a	0	1
rps11	0	1
rps29	0	1
rrs1	0	1
runx1	0	1
runx2b	0	1
rxrab	0	1
rxrga	0	1
ryr1b	0	1
sap18	0	1
sart3	0	1
sf3b1	0	1
shbg	0	1
si:ch211-244b2.3	0	1
si:dkey-72g22.1	0	1
sirt3	0	1
sirt5	0	1
skp1	0	1
slc27a2	0	1
smad2	0	1
smad3a	0	1
smad3b	0	1
snrpd3l	0	1
snx1	0	1
snx2	0	1
stat3	0	1
stip1	0	1
stub1	0	1
supt16h	0	1
tcp1	0	1
terfa	0	1
top1l	0	1
tp53	0	1
traf2b	0	1
tsc1a	0	1
ube2i	0	1
ube3c	0	1
ubin	0	1
uchl1	0	1
usp14	0	1
vim	0	1
vps52	0	1
vti1b	0	1
wwp1	0	1
xpa	0	1
ybx1	0	1
yrk	0	1
ywhaqa	0	1
ywhaqb	0	1
zcchc8	0	1
zgc:100927	0	1
zgc:100994	0	1
zgc:101026	0	1
zgc:101682	0	1
zgc:101872	0	1
zgc:110045	0	1
zgc:113025	0	1
zgc:114075	0	1
zgc:114200	0	1
zgc:123096	0	1
zgc:136861	0	1
zgc:136902	0	1
zgc:136929	0	1
zgc:153041	0	1
zgc:153425	0	1
zgc:153924	0	1
zgc:158387	0	1
zgc:162999	0	1
zgc:165452	0	1
zgc:55347	0	1
zgc:55512	0	1
zgc:55876	0	1
zgc:56064	0	1
zgc:56066	0	1
zgc:56518	0	1
zgc:56525	0	1
zgc:63663	0	1
zgc:64116	0	1
zgc:64189	0	1
zgc:65890	0	1
zgc:66127	0	1
zgc:73138	0	1
zgc:76887	0	1
zgc:77118	0	1
zgc:85700	0	1
zgc:85772	0	1
zgc:85944	0	1
zgc:85946	0	1
zgc:86598	0	1
zgc:86607	0	1
zgc:92467	0	1
zgc:92606	0	1
zgc:92655	0	1
zgc:92664	0	1
zgc:92716	0	1
zgc:92868	0	1
zmynd11	0	1

## Sheet: Secondary_centrality
name	BetweennessCentrality	Degree
psmd1	16588.5	16
creb1	15020	5
psme3	14903	4
tp53	14670	2
cebpb	14334.6	6
mdm2	13140	3
casp3a	13080	6
dhfr	13032	2
hspd1	12922	2
bcl2	12612.3	4
esr1	11792.9	5
casp2	10100.5	10
zmpste24	8327	10
elavl1	8170	2
src	6827.7	8
fos	6456.57	12
traf6	6102	2
zfand5a	5902	2
hug	5844	3
ikbkg	5700	2
tbc1d7	5581	5
hsp90a.1	5417.03	9
stat3	5389.7	2
psmd7	4947.42	9
appa	4453.5	3
fanca	4345.3	11
ck2a1	4249.13	2
hsp90b1	4132.3	3
gch2	4105.33	10
psmd2	4035.57	5
calcoco1	3753.5	9
uba5	3648.33	9
acvr1b	3647	9
bcap31	3306.33	6
runx1	3242.17	4
psmc4	2955.58	7
cdc37	2843.23	3
bactin1	2672	3
ndrg1	2232	10
wdr82	1988.5	10
nppa	1988	9
zgc:73290	1988	9
krt15	1987	9
ahsa1	1863.6	2
hprt1	1743	8
usp20	1742	8
wwp1	1740	6
psmd13	1534.03	11
sgk1	1371.97	3
ptgs2b	1117.37	6
LOC562935	1093.5	2
hspa8	1093.5	2
usp14	984.583	8
casp8	823.167	3
ube2i	752	3
ddost	752	3
pdcd6ip	738.667	2
gabarapl2	738.667	2
appb	510.5	4
smad1	503	3
vcp	502	2
zgc:92606	501.833	4
map1lc3a	501.833	4
si:ch211-13k12.1	362.25	2
ypel3	352.5	2
psmc1a	262.6	4
glula	252	2
ddx39a	252	2
derl1	252	2
zgc:92202	252	4
LOC563546	252	2
ddx5	252	2
amotl2	252	2
sap18	252	2
rpa1	252	2
nedd4a	252	2
ptgs2a	115.367	2
spns1	110.167	2
ncstn	36	9
psmd6	35.4668	3
LOC553343	28	8
psma6a	15.2667	2
cul1a	8.49995	3
psmc2	7.56656	2
bcl2l	7.49994	2
psmc6	6.89999	3
gbas	3.33348	2
atg4b	3.33348	2
zgc:63480	3	3
jag1b	3	3
ccdc53	2	2
ptn	2	2
zgc:112403	2	2
srf	2	2
pelo	1	3
ctnna	1	4
vps28	1	2
hand2	1	2
leo1	1	2
atp6ap1	1	2
psma2	0	1
eif1b	0	1
nr5a5	0	1
ptk2.1	0	1
hdac1	0	1
psmb1	0	1
bcl2l10	0	1
zgc:163074	0	1
zgc:123349	0	1
birc2	0	1
atp1b1b	0	1
zgc:158387	0	1
aldh7a1	0	1
runx2a	0	1
snd1	0	1
ef1	0	1
ef1a	0	1
snx1	0	1
LOC567310	0	1
acvr2b	0	1
atp1b1a	0	1
nipsnap1	0	1
rnu3ip2	0	1
cct3	0	1
zgc:56518	0	1
nsfb	0	1
epb41	0	1
gtf2f1	0	1
mapk7	0	1
rbb4	0	1
zgc:92757	0	1
LOC563808	0	1
aldoaa	0	1
rab1a	0	1
si:dkey-177p2.3	0	1
arntl1a	0	1
zgc:136902	0	1
snx5	0	1
ppp1r10	0	1
sars	0	1
rxrab	0	1
zgc:56676	0	1
snx2	0	1
arnt	0	1
psmd3	0	1
prtfdc1	0	1
zgc:85752	0	1
maf	0	1
fancg	0	1
npr3	0	1
zgc:63663	0	1
noc4l	0	1
hsf1	0	1
smad7	0	1
etfb	0	1
esr2a	0	1
upf3b	0	1
prkci	0	1
rpl3	0	1
tbp	0	1
zgc:109957	0	1
casp8l1	0	1
si:dkey-61p9.11	0	1
etfa	0	1
tsc1a	0	1
hspa5	0	1
zgc:103508	0	1
spi1	0	1
zgc:56064	0	1
atp6ap2	0	1
pabpc1a	0	1
si:rp71-45k5.3	0	1
wee1	0	1
mitfb	0	1
fkbp4	0	1
plekhf2	0	1
zgc:91897	0	1
dio2	0	1
hmox1	0	1
LOC100007012	0	1
hspe1	0	1
pcm1	0	1
smad3b	0	1
zgc:64189	0	1
rab5c	0	1
ar	0	1
yars	0	1
aip	0	1
hibch	0	1
casp3b	0	1
pcbd1	0	1
cct5	0	1
khk	0	1
tmbim4	0	1
zgc:162848	0	1
traf3	0	1
rad23b	0	1
cops3	0	1
zgc:92791	0	1
ctnnb1	0	1
becn1	0	1
zgc:110116	0	1
mitfa	0	1
rorb	0	1
pld2	0	1
zgc:85946	0	1
aptx	0	1
rpl4	0	1
bida	0	1
rxrba	0	1
cad	0	1
irf2	0	1
zgc:152984	0	1
cebpa	0	1
ccna2	0	1
nr5a2	0	1
cav1	0	1
fancm	0	1
gro2	0	1
hnf4a	0	1
atad3b	0	1
rbm39b	0	1
zgc:92664	0	1
cul4a	0	1
zgc:55347	0	1
cebpg	0	1
zgc:123096	0	1
psmc3	0	2
zgc:65895	0	1
zgc:77820	0	1
zgc:92746	0	1
psmb2	0	1
ctnnb2	0	1
zgc:153498	0	1
cap1	0	3
rxrbb	0	1
aprt	0	1
rbx1	0	1
rbm39a	0	1
psmd10	0	1
ahsa1l	0	1
grk7a	0	1
LOC796135	0	1
mpp1	0	1
setd1bb	0	1
LOC557176	0	1
zgc:66127	0	1
LOC564395	0	1
irf2a	0	1
atp6v1h	0	1
fancl	0	1
ubin	0	1
blmh	0	3
myca	0	1
galk1	0	1
nr5a1a	0	1
sh3gl3	0	1
zgc:162895	0	1
zgc:100994	0	1
krt18	0	1
bmpr2a	0	1
lnx1	0	1
ets1a	0	1
ripk2	0	1
irf1	0	1
cul1b	0	1
osbpl9	0	1
icln	0	1
zgc:158482	0	1
smarca5	0	1
u2af1	0	1
supt16h	0	1
prpf40a	0	1
top1l	0	1
zgc:101050	0	1
hnrpr	0	1
c20orf14	0	1
calm3a	0	1
LOC100007086	0	1
calm2b	0	1
calm1b	0	1
ryr1b	0	1
casq2	0	1
calm2a	0	1
calm3b	0	1
zgc:91813	0	1
krcp	0	1
fancc	0	1
notch1a	0	1
notch3	0	1
mib	0	1
lamc1	0	1
dnajb11	0	1
jun	0	1
fli1a	0	1
ruvbl1	0	1
heatr1	0	1
abcd3a	0	1
zgc:113944	0	1
zgc:86757	0	3
ube2h	0	1
chrnd	0	1
rer1	0	1
zgc:123258	0	1
rtf1	0	1
nin	0	2
cdc73	0	1
bmp1a	0	1
chrna1	0	1
npm1	0	1
matn1	0	1
pklr	0	1
zgc:153996	0	1
kng1	0	1
immt	0	1
cdk2	0	1
phox2a	0	1
cln5	0	1
matn4	0	1
grap	0	1
zgc:92765	0	1
calr	0	1
zgc:55741	0	1
ext1a	0	2
klfd	0	1
rgs12	0	1
sec11a	0	1
krt4	0	1
fgb	0	1
gnai1	0	1
phc2	0	2
chd	0	1
rnasel2	0	1
cdh5	0	1
cdh1	0	1
zgc:136380	0	2
med22	0	1
tollip	0	3
thrap6	0	1
mcm3ap	0	1
hbae1	0	1
plg	0	1
tom1	0	1
cth	0	2
nudt5	0	1
kita	0	1
smarce1	0	1
cntfr	0	1
rtcd1	0	1
LOC571581	0	1
zgc:73070	0	1
lifra	0	1
per3	0	1
per2	0	1
cdkn1b	0	1
vps37a	0	1
fbl	0	1
