# Supplementary material for: The role of TGF-β signaling and apoptosis in innate and adaptive immunity in zebrafish: a systems biology approach
Source: BMC Syst Biol. 2014 Oct 24;8:116. doi: 10.1186/s12918-014-0116-0 (PMC4224695; doi:10.1186/s12918-014-0116-0)
Supplement: Additional file 1: — The time profile after ANOVA, PPIN list, PPIN figure and betweenness centrality of Protein-protein interaction network for primary and secondary infection. [file 12918_2014_116_MOESM1_ESM.zip › Supplementary files/primary infection network association.xls]

## Sheet: Sheet1
protein	protein	ability
acad11	appa	0.133687
acad11	appb	0.455683
acvr1b	smad2	-8.29875
acvr1b	acvrl1	-53.2232
acvr1b	wwp1	311.552
acvr1b	bmpr2a	41.0706
acvr1b	acvr2b	-30.8705
acvr1b	oep	-68.8725
acvr1b	snx2	86.6584
acvr1b	snx1	1.32986
acvr1b	zgc:114075	-39.5128
api5	ddx27	-0.0912282
api5	si:ch211-246f9.1	0.0635289
api5	rad21	0.0360482
api5	elavl1	-0.228372
api5	hug	0.0940195
btg2	zgc:153257	3.91988
btg2	cnot8	13.0958
btg2	hoxc8a	11.4664
btg2	cul1a	-25.6984
btg2	cul1b	14.0179
btg2	skp1	0.319373
btg2	hoxb9a	5.81202
btg2	fbxl3a	2.69344
btg2	zgc:101682	-0.0297277
casp2	rxrab	-33.7705
casp2	rxrbb	5694.28
casp2	rxrba	-9.64936
casp2	casp3a	-1112.41
casp2	casp8l1	-14837.3
casp2	caspxa	10073.6
casp2	zgc:103549	-5092.22
casp2	elavl1	-436.403
casp2	hug	613.571
casq2	LOC553343	0.16676
cct5	immt	-34.6521
cct5	cct6a	-5.4451
cct5	bactin2	1.13611
cct5	zgc:56064	6.60869
cct5	zgc:100927	-0.342226
cct5	wdr82	-0.0983991
cct5	zgc:76887	35.3577
cct5	cct4	0.445249
cct5	zgc:55876	-1.57539
clock	arntl1a	4.6504
clock	arntl2	-12.3685
clock	raraa	-4.43321
clock	rarab	1.16654
clock	rxrga	6.86242
clock	rxrbb	26.1694
clock	rxrba	8.22207
clock	hdac1	80.4725
clock	sirt5	-24.86
ddx56	mybbp1a	-0.145699
ddx56	rpl23a	-0.0688012
ddx56	rps29	-0.348541
ddx56	rps11	0.230048
ddx56	zgc:92868	-0.383703
ddx56	zgc:92655	0.0194473
ddx56	cul1a	0.230247
ddx56	si:dkey-72g22.1	-0.123606
dusp1	mapk14a	-0.2931
dusp1	mapk3	2.02791
dusp1	mapk1	0.257715
dusp1	mapk14b	-0.336139
dusp1	zgc:101026	-2.62841
dusp1	chuk	-1.94154
dusp1	prkci	5.65488
dusp1	fbxo32	0.28163
eftud2	rnps1	-0.0261074
eftud2	zgc:136861	0.0299288
eftud2	phlda3	-0.0384585
eftud2	cdc5l	-0.0356058
eftud2	LOC567452	-0.0435998
eftud2	sf3b1	-0.0104552
eftud2	snrpd3l	0.0489267
eftud2	prpf4b	-0.0247514
fah	LOC571431	0.0663225
fkbp5	hsp90a.1	30.8954
fkbp5	stip1	-16.9933
fkbp5	appa	-16.8842
fkbp5	appb	-153.835
fkbp5	ikbke	24.313
fkbp5	esr1	2.70433
fkbp5	hsf1	15.4073
fkbp5	cdk9	-26.0911
fkbp5	ar	1.11974
fos	gtf2f1	-441.911
fos	zgc:153924	836.408
fos	mapk3	-517.212
fos	carm1	197.173
fos	esr1	298.914
fos	zgc:64189	-82.1625
fos	naca	-615.312
fos	runx2b	390.736
fos	runx1	182.833
foxp1b	foxp1a	-2.26968
foxp1b	LOC794477	-0.24177
foxp1b	zgc:136929	-0.167507
foxp1b	elavl1	1.29372
galk1	appa	0.196386
gch2	gch2	-0.197714
gch2	ahsa1l	21.946
gch2	LOC562935	41.1324
gch2	zgc:63663	-33.508
gch2	LOC562624	0.666389
gch2	zgc:100994	-53.62
gch2	atp1b1b	-148.578
gch2	atp1b1a	63.4557
gch2	osbpl9	-130.086
hsp90a.1	ahsa1	-17.4921
hsp90a.1	aip	27.2646
hsp90a.1	ar	-3.32618
hsp90a.1	arnt	58.1986
hsp90a.1	arntl1a	4.94284
hsp90a.1	ck2a1	-97.0745
hsp90a.1	myca	2.60326
hsp90a.1	stat3	-7.37424
hsp90a.1	stub1	1.60015
il7r	yrk	-0.0519061
il7r	cbl	0.204231
il7r	si:ch211-246f9.1	-0.117751
il7r	rad21	0.0302685
jun	ck2a1	-0.234353	CSNK2A1
jun	ets1a	9.25073	ETS1
jun	zgc:86598	1.80842	CSNK2A1
jun	smad3a	-10.2025	SMAD3
jun	smad3b	0.21725	SMAD3
jun	cobra1	-1.56204	COBRA1
jun	ap1g1	3.7637	AP1G1
jun	cops6	-3.41322	COPS6
Lepre1	wdr48	0.0595448
LOC553343	ryr1b	2.19426
LOC553343	casq2	-0.282653
LOC553343	calm1b	-3.99559
LOC553343	calm3b	5.27002
LOC553343	calm3a	-0.598201
LOC553343	calm2a	-1.62306
LOC553343	calm2b	2.11229
LOC555437	actr3	-0.19771
LOC556199	LOC563643	0.753431
LOC556199	ube3c	0.865013
LOC563808	appa	-0.7034
LOC563808	appb	-1.57571
LOC563808	zgc:136902	0.83097
LOC563808	krt15	-0.808395
LOC563808	elavl1	0.343676
LOC566587	erbb2	-33.2334
LOC566587	LOC571431	-28.0435
LOC566587	cdc42	-5.15686
LOC566587	cdc42l2	-6.23595
LOC566587	grb2	-22.8324
LOC566587	zgc:103549	-18.9646
LOC566587	hug	-0.0817057
LOC566587	ywhai	-5.30034
LOC571647	zgc:85944	-0.131086
LOC571647	cdk2	0.064704
LOC571647	shbg	0.195716
map4k5	crk	2638.59
map4k5	crkl	499.858
map4k5	traf2b	0.710463
map4k5	cops5	-1017.43
map4k5	grb2	683.607
map4k5	zgc:103549	918.181
map4k5	nedd4a	49.3291
ncstn	zgc:114200	1.01443
ncstn	rrs1	0.0600366
ncstn	top1l	0.0471492
ncstn	sap18	-1.27184
ncstn	supt16h	-0.427297
ncstn	slc27a2	-0.163591
ncstn	pcdh2ab1	1.26629
ncstn	pcdh1a4	1.597
ncstn	ik	-1.40507
nppa	npr3	-0.12764
nppa	rorb	0.0374301
nppa	nr5a2	0.12847
nppa	nr5a1b	0.0857199
nppa	nr5a1a	0.0992713
nppa	nr5a5	0.0543213
nppa	ubin	-0.0816212
ociad1	flot1b	0.0848938
ociad1	hug	-0.066993
ppih	nhp2l1	26.2055
ppih	zgc:56066	11.1481
ppih	ppih	4.47644
ppih	prpf3	2.29405
ppih	prpf4	-4.42683
ppih	prpf31	-10.5512
ppih	sart3	15.3857
ppih	pcmtl	10.6589
psmd1	psmd6	-7.27262
psmd1	psme1	4.94707
psmd1	psme2	2.23683
psmd1	rad23b	-3.98137
psmd1	usp14	36.3483
psmd1	mdm2	5.0926
psmd1	zgc:92716	-36.7598
psmd1	sirt3	6.23107
psmd1	psma2	-2.02998
psmd13	psma6a	0.0940216
psmd13	psmc2	0.296575
psmd13	psmc3	0.0211121
psmd13	psmd2	-0.323722
psmd13	psma6b	-0.173501
psmd13	zcchc8	-0.00470846
psmd13	psmb1	0.25301
psmd13	psmb10	0.102141
psmd13	psmb2	0.0523421
ptgs2a	cops3	-0.261824
ptgs2a	cul1a	2.59434
ptgs2a	psmd1	-0.310035
ptgs2a	rbx1	-0.151191
RBM12	zgc:66127	-0.0648189
RBM12	zgc:55347	0.120865
RBM12	psmd1	-0.0203281
rpa2	zgc:153041	0.891329
rpa2	zgc:85772	-0.692113
rpa2	mcm3l	-2.53021
rpa2	LOC566824	0.0624075
rpa2	ef1a	16.6258
rpa2	zgc:56525	-0.142218
rpa2	xpa	-10.1765
rpa2	rad1	0.612377
rpa2	hdac9b	-11.8566
si:ch211-150c22.2	elavl1	-0.087894
si:ch211-150c22.2	hug	0.0607802
si:ch211-195d17.2	si:ch211-195d17.2	0.134574
si:ch211-195d17.2	l3mbtl2	-0.0369234
si:ch211-195d17.2	appb	-0.0619159
si:ch211-195d17.2	zmynd11	0.00845929
si:ch211-195d17.2	hdac3	0.129143
si:ch211-195d17.2	hdac8	-0.055864
sltm	si:ch211-244b2.3	5.33793
sltm	terfa	8.12422
sltm	calm1b	-2.47129
sltm	calm3b	-17.7494
sltm	calm3a	11.0546
sltm	calm2a	-6.58896
sltm	calm2b	0.728931
sltm	LOC796135	-36.7811
snw1	hdac1	-1.35553
snw1	notch1a	-0.843924
snw1	zgc:73138	0.996928
snw1	zgc:85700	0.534956
snw1	zgc:86607	2.09923
snw1	plrg1	-1.18833
snw1	pabpc1b	-0.631034
spna2	fanca	0.649213
spna2	gria2a	1.65099
spna2	vim	0.241117
spna2	mapk6	-1.2799
spna2	cdk2	-0.0711188
spna2	nedd8	0.4302
spna2	zgc:77118	-0.576723
spna2	hspa5	-0.506062
spna2	mapre1l	0.12004
tbc1d7	tsc1a	-2.37537
tbc1d7	appa	1.56247
tbc1d7	appb	-5.13869
tbc1d7	ikbkg	3.04092
tbc1d7	becn1	0.486001
tbc1d7	nedd4a	-0.465675
tbc1d7	map1lc3a	-0.643205
tbc1d7	zgc:92606	0.870353
tfap2a	tp53	-5.7293e+09
tfap2a	mycb	8.50465e+09
tfap2a	myca	-1.47871e+09
tfap2a	ybx1	-1.26027e+10
tfap2a	ube2i	-9.47425e+07
tfap2a	grb2	-1.04924e+09
tfap2a	pparg	0.00329402
tfap2a	elavl1	1.36376e+10
tfap2a	hug	8.79103e+09
tfap2a	dnmt8	-6.21206e+07
usp1	hspb15	-0.0684902
usp1	jup	-0.359702
usp1	wdr48	-0.216923
usp1	usp1	0.792875
usp1	id2a	0.114958
usp1	id2b	-0.129129
usp1	wdr5	0.0611556
usp1	zgc:165452	0.086311
usp1	zgc:55512	0.0265799
vamp4	vti1b	0.0174988
vamp4	vps52	-0.00849882
vamp4	ck2a1	0.0294858
wdr82	mll4b	-0.210633
wdr82	polr2b	1.22894
wdr82	cxxc1l	-2.607
wdr82	cxxc1	3.41901
wdr82	hspa8	0.284436
wdr82	tcp1	2.41034
wdr82	wdr5	-1.46964
wdr82	zgc:92664	-0.233399
wdr82	uchl1	-0.423498
ypel3	appa	0.21471
ypel3	appb	0.567843
zgc:113074	zgc:92467	-1.33998
zgc:113074	elavl1	2.68874
zgc:113074	hug	1.96235
zgc:113074	LOC100008174	-6.46806
zgc:113074	zgc:162999	-1.62583
zgc:113074	zgc:110045	6.62652
zgc:113074	zgc:65890	-0.166468
zgc:113074	qk	4.56059
zgc:123096	appa	0.142868
zgc:123105	appa	-0.230436
zgc:123105	appb	0.156014
zgc:123105	gsk3b	0.0378485
zgc:123105	gsk3a	-0.124005
zgc:153115	hsp47	-0.0280861
zgc:153115	zgc:113025	-0.139921
zgc:153115	pcbd1	0.0421947
zgc:153425	zgc:101872	-0.0423547
zgc:63606	zgc:153257	0.169277
zgc:63606	cops5	-0.400576
zgc:63606	cops6	0.00991836
zgc:63606	elavl1	0.0626272
zgc:63606	hug	0.323699
zgc:73290	nsfb	0.383189
zgc:73290	hibch	-0.0207048
zgc:73290	rbm39a	-0.146494
zgc:73290	irf2	-0.0654726
zgc:73290	irf1	-0.0167593
zgc:73290	elavl1	-0.295796
zgc:73290	hug	0.167971
zgc:85866	itgb5	-0.300184
zgc:85866	mycb	-0.854639
zgc:85866	myca	0.168675
zgc:85866	zgc:64116	-0.352624
zgc:85866	ywhaqa	-0.629761
zgc:85866	ywhaqb	0.229779
zgc:85866	ywhai	0.37055
zmpste24	ddost	-3.21543
zmpste24	zgc:56518	-0.236867
zmpste24	zgc:158387	-1.01926
zmpste24	atp6v1h	2.11863
zmpste24	zgc:85946	2.06416
zmpste24	rab5c	-0.206147
zmpste24	hug	1.55407
