# Supplementary material for: The role of TGF-β signaling and apoptosis in innate and adaptive immunity in zebrafish: a systems biology approach
Source: BMC Syst Biol. 2014 Oct 24;8:116. doi: 10.1186/s12918-014-0116-0 (PMC4224695; doi:10.1186/s12918-014-0116-0)
Supplement: Additional file 1: — The time profile after ANOVA, PPIN list, PPIN figure and betweenness centrality of Protein-protein interaction network for primary and secondary infection. [file 12918_2014_116_MOESM1_ESM.zip › Supplementary files/secondary infection network association.xls]

## Sheet: Sheet1
protein	protein	ability
acvr1b	smad7	-8.97747e+09
acvr1b	smad2	1.22805e+11
acvr1b	smad3b	3.93702e+10
acvr1b	acvrl1	2.00833e+10
acvr1b	wwp1	-5.32152e+10
acvr1b	zgc:65895	3.13056e+10
acvr1b	bmpr2a	1.08277e+11
acvr1b	acvr2b	-0.262008
acvr1b	inhbb	-4.69804e+10
acvr1b	inhbaa	-1.97207e+10
acvr1b	oep	-4.60088e+08
acvr1b	snx2	-8.44354e+10
acvr1b	snx1	1.86435e+10
acvr1b	elavl1	-7.77911e+10
acvr1b	hug	4.76836e+10
acvr1b	LOC564395	-3.65382e+10
arpc5a	arpc4	0.0606218
atp6ap1	hbae1	-0.018647
bcap31	bactin1	0.088694
bcap31	bcap31	0.0593588
bcap31	bcl2	-0.0407698
blmh	ube2i	-0.0768684
bmp1a	chd	0.0732005
calcoco1	zgc:158742	-0.0886625
calcoco1	appa	0.439515
calcoco1	appb	0.261359
calcoco1	zgc:136902	0.505603
calcoco1	krt15	-0.237773
calcoco1	pcbd1	-0.12394
calcoco1	nedd4a	0.170692
calcoco1	aptx	-0.402884
cap1	bactin1	0.124259
cap1	cap1	-0.058317
casp2	casp2	-1.26277
casp2	bcl2	4.23461
casp2	mdm2	-0.277755
casp2	LOC560882	-0.144621
casp2	zgc:73138	-1.62572
casp2	casp3a	-0.0304605
casp2	LOC100007012	0.0461665
casp2	casp8l1	0.486015
casp2	casp8	1.68372
casp2	grb2	2.56347
casp2	zgc:103549	-1.19271
casp2	hug	-6.71472
casp2	ube2i	0.0819641
casp2	birc2	0.585032
casp3a	bida	0.0129779
casp3a	hspd1	-0.0281877
casp3a	hspe1	0.0310457
cdh5	ctnna	0.156375
cdh5	jup	-0.112072
cdkn1b	ccne	-0.06079
cdkn1b	cdk2	0.100385
cdkn1b	nup50	0.0443728
cebpb	ar	0.119739
cebpb	cebpa	0.165469
cebpb	cebpd	-0.0674708
cebpb	cebpg	0.0258937
cebpb	esr1	-0.197006
cebpb	runx1	0.0470486
chrnd	chrna1	-0.146357
creb1	cebpb	0.00477366
creb1	tp53	0.0272085
creb1	ube2i	-0.0526723
cry3	cry3	0.415591
ddx5	esr1	-0.0580406
ddx5	zgc:91897	0.0577918
derl1	vcp	0.0286268
dhfr	mdm2	0.0439124
dhfr	tp53	-0.0545309
ext1a	ext1a	-0.0980836
fanca	aldoaa	-0.237576
fanca	bat1	0.229806
fanca	eno1	0.102127
fanca	fanca	-0.509547
fanca	fancb	-0.147826
fanca	fancg	-0.623616
fanca	fancl	0.114602
fanca	fancm	1.101
fanca	hsp90a.1	0.207621
fanca	hsp90b1	-0.0197269
fanca	rpa1	-0.172053
fanca	sgk1	0.265161
fli1a	srf	-0.085481
fos	zgc:153924	-0.339204
fos	mapk3	-16.8974
fos	carm1	26.3232
fos	maf	0.710914
fos	smad3b	8.7788
fos	rela	-6.43389
fos	zgc:64189	9.59256
fos	mitfa	-8.98341
fos	mitfb	51.0136
fos	runx2b	13.0209
fos	runx1	-2.76725
fos	xbp1	5.56853
fos	hnf1a	11.1413
fos	ube2i2	-3.10691
fos	ube2i	-0.127625
galk1	appa	0.100657
galk1	appb	-0.0896847
gch2	gch2	-0.161511
gch2	gchfr	0.830991
gch2	ahsa1l	2.09095
gch2	ahsa1	-1.06841
gch2	hspa8	-3.2757
gch2	LOC562935	0.623587
gch2	zgc:63663	-1.27183
gch2	LOC562624	0.552551
gch2	zgc:100994	0.820332
gch2	atp1b1b	4.64947
gch2	atp1b1a	-0.555358
gch2	osbpl9	2.81469
gch2	sh3gl2	0.555452
gch2	cdc37	-6.19917
gfer	gfer	-0.0855108
glula	glula	-0.0276748
grap	kita	0.0804462
gstm	gstm	0.0711809
hmox1	psmd2	0.130906
hprt1	si:rp71-45k5.3	-0.639747
hprt1	prtfdc1	0.774518
hprt1	zgc:56676	0.285648
hprt1	eif1b	0.492561
hprt1	fanca	-0.0462445
hprt1	aprt	-0.407536
hprt1	zgc:153498	-0.156565
hsp90a.1	ahsa1	-1.47613
hsp90a.1	aip	1.22466
hsp90a.1	arnt	-2.92846
hsp90a.1	arntl1a	0.973224
hsp90a.1	ck2a1	0.42983
hsp90a.1	hsf1	-0.548627
hsp90a.1	hsp90a.1	-0.053208
hsp90a.1	myca	2.23252
hsp90a.1	src	-0.763967
hsp90a.1	stub1	-0.701826
hsp90a.1	vcp	-0.520463
inhbaa	acvr2b	-0.511467
jag1b	notch3	-0.0195286
jag1b	notch1b	0.0217086
jag1b	notch1a	-0.0372323
klfd	ck2a1	0.0782438
klfd	fli1a	-0.0492567
klfd	smarce1	-0.128804
krt15	amotl2	-0.501967
krt15	calcoco1	0.230886
krt15	lnx1	-0.0932203
krt15	LOC563808	-0.253405
krt15	pcm1	-0.189536
krt15	zgc:162848	-0.0635936
leo1	rtf1	0.0231827
LOC553343	casq2	0.486697
LOC553343	LOC100007086	0.814543
LOC553343	calm1b	-0.157432
LOC553343	calm3a	-1.30576
LOC553343	calm2a	0.551209
LOC553343	calm2b	0.422424
LOC563546	prkci	-0.319132
LOC563546	uchl1	0.168001
LOC563546	upf3b	0.353888
LOC571581	LOC571581	-0.212996
map1lc3a	gbas	0.00982107
map1lc3a	nipsnap1	-0.0192696
map1lc3a	prkci	0.0293503
matn4	matn4	-0.128119
mpp1	amotl2	-0.104691
ncstn	psenen	-3.70344e+08
ncstn	c20orf14	1.47229e+09
ncstn	rrs1	9.51239e+08
ncstn	top1l	-2.57773e+09
ncstn	top1mt	2.28268e+09
ncstn	surf4l	1.39669e+09
ncstn	rcc1	1.84866e+09
ncstn	zgc:158482	-8.76338e+07
ncstn	slc27a2	1.15739e+09
ncstn	pcdh1a4	-7.04587e+08
ncstn	smarca5	2.40156e+09
ncstn	wdr18	-1.88513e+09
ncstn	LOC570074	-0.058295
ncstn	lmnb1	-4.44239e+09
ncstn	LOC563328	1.38418e+09
ndrg1	psmc2	5.94058e+08
ndrg1	psmd2	1.30548e+09
ndrg1	copb2	1.11539e+09
ndrg1	hsd17b4	0.122951
ndrg1	atp1a1a.3	-1.43983e+09
ndrg1	atp1a1a.5	-6.00046e+08
ndrg1	eif2s3	-8.55205e+09
ndrg1	pabpc1b	-1.23684e+09
ndrg1	pabpc1a	-2.52859e+07
ndrg1	rps3	4.94437e+09
ndrg1	rpl24	3.10958e+10
ndrg1	rpl4	-2.59068e+09
ndrg1	rps26	-1.15054e+10
ndrg1	ddx5	-1.14891e+09
ndrg1	cdh1	2.60357e+09
ndrg1	zgc:165467	-1.66598e+09
nploc4	vcp	0.0654839
nppa	epb41	0.10613
nppa	rorb	0.107371
nppa	esr1	-0.372725
nppa	nr5a1a	0.358275
nppa	nr5a5	-0.123366
pelo	abcd3a	-0.071184
pelo	heatr1	-0.168452
pelo	ruvbl1	0.142323
per3	per2	-0.147602
phc2	bmi1	-0.0519788
phc2	phc2	0.0929606
pkd2	pkd2	0.159529
pp	tp53	0.194273
psma6a	cul1a	-0.0236638
psmc1a	zgc:110116	-0.0200518
psmc4	psmc2	-0.0820897
psmc4	psmd13	-0.0210014
psmc4	psmd2	0.0687252
psmc4	psmd7	0.0192795
psmd1	psmc1a	-6.21561e+09
psmd1	psmd6	-1.24366e+10
psmd1	psme1	4.17292e+07
psmd1	sf3a1	-2.42031e+10
psmd1	cad	-2.48393e+09
psmd1	tuba2	3.77506e+08
psmd1	rbm12	1.09671e+10
psmd1	tuba8l3	-9.18995e+09
psmd1	traf6	9.45341e+09
psmd1	mdm2	6.20511e+09
psmd1	psma6b	6.22129e+08
psmd1	fkbp8	-4.80917e+09
psmd1	LOC563777	-1.25479e+10
psmd1	psmb7	2.27555e+10
psmd1	psma4	1.01072e+10
psmd13	psma6a	-7.72223e+09
psmd13	psmc4	1.62359e+10
psmd13	psmc6	-1.76754e+10
psmd13	psmd2	1.44361e+10
psmd13	zgc:92716	-4.15281e+09
psmd13	rbb4	0.168454
psmd13	rbb4l	3.29597e+09
psmd13	traf6	1.96189e+09
psmd13	shfm1	-1.46339e+09
psmd13	psma2	-1.37021e+10
psmd13	si:rp71-45k5.4	-3.76657e+09
psmd13	psmb7	-2.1349e+09
psmd13	zgc:92791	-1.18952e+09
psmd13	psmb10	1.3565e+09
psmd13	psma5	9.23741e+08
psmd13	psmb2	1.57397e+10
psmd7	ktn1	0.282187
psmd7	psmc1a	0.898203
psmd7	psmc2	-0.625608
psmd7	psmc3	0.736999
psmd7	psmc4	-0.476715
psmd7	psmc6	0.531708
psmd7	psmd1	-0.191188
psmd7	psmd13	-0.0912999
psmd7	psmd3	-0.200343
psmd7	psmd6	-0.450947
psme3	hspa5	-0.0287973
psme3	mdm2	0.0532733
psme3	psme3	0.0683313
ptgs2a	cops3	-0.275372
ptgs2a	psmd1	0.0941764
ptgs2a	rbx1	0.474068
ptgs2b	cav1	0.112083
ptgs2b	cops5	-0.908114
ptgs2b	cops3	-0.52719
ptgs2b	cul1a	0.586426
ptgs2b	cul1b	0.0681589
ptgs2b	rbx1	1.00702
ptgs2b	tp53	-0.409137
rpa1	ccna2	-0.0193327
rtcd1	fbl	0.0896698
runx1	ets1a	0.0564334
runx1	fos	-0.013619
sap18	sufu	-0.0270526
sec11a	zgc:92765	0.0517793
sgk1	cdc37	-0.0412994
sgk1	vcp	0.0404132
smad1	runx1	0.206934
smad1	zgc:152984	-0.0917582
spns1	bcl2	-0.0277326
src	ar	1.08398
src	arnt	-0.762619
src	esr1	-0.76627
src	esr2a	0.592399
src	LOC557176	-0.739739
src	ptk2.1	0.164691
src	stat1a	-0.791172
src	stat3	0.707367
tbc1d7	appb	-0.0784607
tbc1d7	becn1	0.0773414
tbc1d7	nedd4a	-0.0139236
tbc1d7	map1lc3a	-0.0459396
tollip	tollip	-0.0344726
tollip	tom1	0.0264517
uba5	aldh2a	-0.253003
uba5	aldh7a1	0.281604
uba5	cbr1	0.241053
uba5	ddx39a	0.638958
uba5	etfa	-0.994241
uba5	fkbp4	-0.109377
uba5	gabarapl2	-0.234524
uba5	hsp90b1	-0.107485
uba5	pdcd6ip	0.299446
uba5	pgm1	0.625521
uba5	psmd2	-0.325744
uba5	sars	0.363057
uba5	snd1	-0.426253
usp14	psma6a	-0.61004
usp14	psmc1a	0.602306
usp14	psmc2	0.289201
usp14	psmc3	0.529936
usp14	psmc4	-0.415823
usp14	psmc6	0.468762
usp14	psmd1	-0.29876
usp14	psmd13	0.0617426
usp14	psmd3	-0.287973
usp14	psmd6	-0.26031
usp14	psmd7	-0.111009
usp14	txnl1	-0.029421
usp14	zgc:92746	-0.118861
usp20	atad3b	-0.0160378
usp20	psmd7	0.0583475
vps37a	vps28	-0.0205544
wdr82	polr2a	-0.77411
wdr82	polr2b	-1.18735
wdr82	cxxc1l	0.0504561
wdr82	rbbp5	0.693796
wdr82	zgc:63663	0.045207
wdr82	tcp1	0.439483
wdr82	cct3	0.299504
wdr82	cct7	0.65845
wdr82	ppp1cb	1.00468
wdr82	ppp1cbl	-0.133696
wdr82	zgc:171682	-0.711147
wdr82	zgc:66127	-0.309526
wdr82	LOC567452	0.123972
wwp1	cdc40	0.648087
wwp1	nola1	-2.39916
wwp1	rapsn	-0.347546
wwp1	ripk2	0.433513
wwp1	rnu3ip2	-0.342523
wwp1	sf3a1	-1.82742
wwp1	smad1	0.0387146
wwp1	smad7	-1.04923
wwp1	stat1a	-0.129103
wwp1	stub1	1.128
wwp1	wee1	-0.0895362
wwp1	zgc:56683	2.15907
ypel3	appa	-0.186111
ypel3	appb	0.115679
zgc:109957	ddx39a	0.0520881
zgc:113944	LOC571581	0.0681055
zgc:123096	appa	0.0754229
zgc:123096	appb	-0.0648358
zgc:136380	zgc:136380	0.0188433
zgc:153996	pdcd6ip	-0.043307
zgc:55741	ptn	-0.0237053
zgc:55741	syt4	0.0665967
zgc:63480	fancc	-0.203038
zgc:63480	zgc:91813	-0.0490039
zgc:63480	krcp	0.0464814
zgc:73290	hibch	0.250557
zgc:73290	etfb	7.31136
zgc:73290	rbm39b	-1.43872
zgc:73290	rbm39a	-3.70795
zgc:73290	irf2	-0.293896
zgc:73290	irf1	-0.201761
zgc:73290	hug	0.45088
zgc:92202	khk	0.0020182
zgc:92202	zgc:92202	0.0290747
zgc:92606	atg4b	-0.061154
zgc:92606	gabarapl2	0.0310348
zgc:92606	gbas	0.0325543
zgc:92606	nipsnap1	-0.0193326
zmpste24	zgc:56518	0.0978495
zmpste24	atp6v1h	0.185504
zmpste24	zgc:77820	-0.798632
zmpste24	zgc:85946	-0.0178646
zmpste24	vdac1	0.293433
zmpste24	zgc:92757	-0.0968712
zmpste24	elavl1	0.190018
