# Supplementary material for: The role of TGF-β signaling and apoptosis in innate and adaptive immunity in zebrafish: a systems biology approach
Source: BMC Syst Biol. 2014 Oct 24;8:116. doi: 10.1186/s12918-014-0116-0 (PMC4224695; doi:10.1186/s12918-014-0116-0)
Supplement: Additional file 1: — The time profile after ANOVA, PPIN list, PPIN figure and betweenness centrality of Protein-protein interaction network for primary and secondary infection. [file 12918_2014_116_MOESM1_ESM.zip › Supplementary files/time profile of primary infection after ANOVA.xlsx]

## Sheet: Sheet1
abcc4	5.70358	6.15972	6.24327	6.56977	6.68439
acad11	10.567	11.4596	11.7317	11.3845	11.0057
acvr1b	7.16702	6.51228	6.47422	6.2039	6.23312
ahr1a	3.22351	4.46372	4.4741	3.08436	3.86416
aldh3d1	9.16807	10.0706	10.2191	9.71963	9.5413
api5	9.47749	10.6367	10.3999	10.2869	10.0156
aspn	6.15815	6.70858	6.17232	6.64418	6.51628
btg2	13.5822	11.2362	10.9638	11.0794	10.9355
c20orf149l	6.6779	8.26989	8.16121	7.06708	7.49762
casp2	7.66654	8.19629	8.11183	7.93377	7.67957
caspb	10.3025	10.7656	11.8673	10.3647	10.5515
casq2	7.04494	6.98765	6.97329	7.66804	7.60588
cct5	10.9336	11.651	11.8866	11.7856	11.5497
cdca8l	4.39883	5.69363	5.44789	3.58898	3.51418
cenpk	9.20001	9.81367	9.75387	9.3278	9.08625
clock	4.64181	5.19974	5.24383	4.63164	4.19703
crfb7	2.81956	3.31082	4.89615	2.77322	2.88915
CU104710.4	13.2652	13.8871	13.8319	14.7514	15.5894
cx30.9	8.00153	8.7075	9.09333	7.72579	7.47532
cyp2v1	10.9602	10.876	11.2141	10.9512	10.2526
cyp2v2	10.6526	10.6057	10.915	10.6345	9.82996
ddx56	7.73024	8.06341	8.30934	8.2615	8.07467
dmrt1	7.36782	6.55477	6.3646	6.66913	5.47778
dnaja3b	10.1098	9.00115	9.84723	10.3017	9.75449
dusp1	13.6826	12.2488	12.2419	12.1359	12.0634
ebna1bp2l	9.99903	10.2439	10.1621	10.6948	10.3526
eftud2	11.2633	11.9089	11.7111	11.5048	11.5334
epdr1	8.94124	9.29738	9.04272	9.37722	9.23525
fabp2	16.5304	17.4037	17.0526	17.526	17.5394
fah	11.1535	12.4273	12.0504	12.3463	12.4801
fkbp5	12.3328	9.13514	9.56432	8.98267	8.79491
fos	12.2724	9.65057	9.43818	9.40601	9.36808
foxp1b	6.94027	6.88905	7.00723	6.68603	6.54478
gadd45b	12.6524	10.6321	10.9529	10.77	10.0103
galk1	9.74883	10.2366	10.0652	9.77273	9.88189
gch2	8.16014	8.59504	8.73575	9.89785	10.1904
gla	6.28085	6.91406	7.39597	7.37893	7.58826
grk7a	6.20574	6.26975	6.94837	7.04653	7.20931
hif1al	11.7023	11.3957	11.8083	11.1697	11.0288
hnrpul1	8.29706	8.94475	9.07119	9.0207	8.72066
hoxa13b	8.14641	7.61995	7.60017	7.68763	7.12112
hprt1l	10.8022	9.25079	8.66515	9.18026	9.18528
hsp90a.1	11.8983	13.494	13.1739	12.7926	12.9768
hypb	8.19353	8.61532	8.89704	8.80901	8.65851
il7r	7.94499	8.05043	8.54952	8.5263	8.1572
im:6912630	6.12275	6.88341	6.77871	6.47715	6.33604
im:7245905	8.97447	9.93547	9.97665	9.29074	9.03234
inhbb	9.68418	9.93329	9.79024	9.61693	9.01123
jag1a	8.75619	8.44996	8.28309	8.42736	8.49899
jun	14.197	13.3792	13.3755	12.637	12.6072
Lepre1	8.86315	9.06992	9.74545	10.1533	10.0255
LOC100000216	7.24669	7.18491	7.02924	7.12346	6.50588
LOC100000877	10.8924	11.3056	10.9747	11.0541	10.8346
LOC100001136	6.5723	5.44865	5.2532	5.29816	5.30489
LOC100001247	6.93296	6.49309	6.36311	6.25401	6.21728
LOC100001978	10.9678	11.8306	12.3843	11.0902	11.1662
LOC100002197	9.10296	9.73313	9.48131	9.5089	9.1489
LOC100002378	6.51995	8.10592	6.87832	8.49477	8.1007
LOC100002521	7.68846	8.77516	8.96612	8.7126	8.99216
LOC100002901	9.58068	10.4199	9.33412	8.4301	7.34288
LOC100003800	4.40984	2.4873	4.03705	3.63962	2.7478
LOC100004599	3.75476	3.92265	4.66476	3.97707	3.64247
LOC100005286	8.28008	7.11681	8.08441	6.69717	6.74839
LOC100005719	7.67478	6.46778	6.17168	7.20025	6.76313
LOC100005775	5.94866	6.40715	6.58358	4.83475	5.37653
LOC100006620	9.22323	9.94843	10.2793	10.5694	10.2975
LOC100006627	7.93584	8.02577	8.17308	8.50641	7.62043
LOC100006660	4.16148	4.75503	5.60599	5.15463	5.18898
LOC100006934	8.06454	7.77375	7.61113	8.13244	7.55421
LOC100006956	9.27419	6.86507	6.42743	5.87013	6.37058
LOC100007740	6.85136	7.47754	7.43394	7.55696	7.33195
LOC553343	7.62994	7.38974	7.90575	9.00401	9.0304
LOC553366	11.922	10.5382	11.0284	10.9425	10.657
LOC553371	7.11365	8.04632	8.18849	9.23461	8.72272
LOC553465	8.26688	6.11035	6.21719	6.09757	6.39443
LOC553515	8.98667	9.3769	9.50739	8.87495	8.52347
LOC555432	9.28038	7.62162	7.25347	6.92936	7.07623
LOC555437	5.44956	4.75757	4.31565	4.10764	4.6632
LOC555499	6.79846	6.82455	6.57812	6.31594	6.33376
LOC555875	6.27861	7.34516	7.6836	7.67202	7.65499
LOC556162	7.78509	8.505	8.45461	8.53037	8.64378
LOC556199	5.86259	5.7715	5.37913	6.08514	4.6908
LOC556553	6.72371	7.18987	7.18674	6.86243	6.2097
LOC557043	9.51466	10.3559	9.76386	7.47751	7.87345
LOC558396	7.46691	7.73299	8.22912	7.96386	8.4746
LOC558464	10.3823	10.8105	10.6927	10.0808	9.74147
LOC559763	5.38209	5.49692	5.61637	5.72959	5.6778
LOC560010	5.62633	6.15371	5.11681	6.52235	6.36646
LOC560210	16.1237	12.0193	11.8726	11.2457	12.4263
LOC560569	8.01232	9.00329	8.70533	8.32609	8.62686
LOC561505	7.32139	7.4703	7.65392	7.32123	6.83457
LOC561636	7.6681	8.15726	8.03392	8.88598	9.72369
LOC561688	8.63448	9.08463	8.98784	9.56492	9.40536
LOC561704	8.74054	8.15974	6.85254	6.79573	5.83337
LOC561743	9.41558	8.71939	8.99955	8.8695	8.28821
LOC562321	8.08315	9.20563	8.18779	8.63846	8.48584
LOC562468	7.13833	6.59103	7.5637	6.21118	7.25475
LOC562517	6.55541	7.21053	7.44019	5.83411	6.07134
LOC563180	13.7536	11.8428	11.8254	12.1077	12.8107
LOC563341	9.08408	7.66326	8.04878	6.51919	6.12499
LOC563714	8.32365	8.4099	8.59851	9.03535	8.77367
LOC563808	3.34624	3.24509	3.44503	3.43913	4.25834
LOC563875	7.95231	8.42626	7.63727	7.00576	6.71457
LOC563937	10.7342	10.3241	10.2931	10.592	10.1296
LOC563981	8.73657	9.45899	9.68084	9.15114	9.00796
LOC564069	9.21141	6.7015	7.13142	7.50883	7.25192
LOC565130	6.45742	7.02561	6.76662	6.6247	6.71683
LOC565378	5.80857	6.29747	6.46268	5.9483	5.47844
LOC565728	7.36975	7.7753	8.65869	8.10315	8.09303
LOC565869	8.73372	6.37786	7.23465	6.12998	6.1266
LOC565925	6.42737	6.38489	6.93233	6.65433	6.58556
LOC565952	7.91289	9.36957	8.94236	7.25641	7.99624
LOC566281	6.76722	7.90763	7.55217	8.82244	8.73466
LOC566384	14.0738	14.2719	14.4124	13.8681	13.7314
LOC566401	3.97964	4.19499	4.37101	3.10937	3.5101
LOC566470	6.33438	6.86892	7.26204	6.76443	6.90474
LOC566587	10.2047	8.50241	8.45039	8.19806	8.40197
LOC566826	6.74586	7.1767	7.15156	7.28907	7.14839
LOC567778	8.74811	9.20476	9.1649	9.67657	9.42546
LOC568826	5.93037	6.08553	5.79923	4.62072	4.8854
LOC569072	8.44617	8.68956	8.72628	8.73137	8.35898
LOC570163	7.05593	6.89297	6.88477	5.5022	6.07282
LOC570656	7.33262	7.81604	8.01045	7.22242	6.63823
LOC571352	7.61169	6.74152	6.3687	6.27363	6.02304
LOC571647	3.58397	2.57148	2.28154	2.49687	2.39453
LOC572001	12.6421	11.8258	11.9169	11.6296	10.9809
LOC572451	3.29302	2.9033	3.06893	5.51721	3.03138
LOC792374	7.15276	7.09929	7.81955	7.43798	7.12632
LOC792389	10.7308	11.7606	11.7778	10.2963	10.2796
LOC792460	6.47752	7.16473	7.00231	6.87987	6.53446
LOC792516	8.71942	7.21427	7.25672	7.3776	5.78703
LOC792623	15.5135	14.8981	15.3399	12.3673	11.9169
LOC793213	6.69856	5.1865	5.01488	5.27052	7.00174
LOC793697	4.82124	3.29081	3.05881	3.17282	4.12377
LOC794796	8.13321	8.94667	8.75681	9.09419	9.04722
LOC795147	9.30549	9.7588	10.0205	9.89996	9.30923
LOC796127	6.87412	5.85671	5.45539	5.45153	5.20822
LOC796318	10.7087	11.2364	11.0296	11.5046	11.2874
LOC796543	8.81541	8.98282	9.30229	9.14632	8.5822
LOC796693	7.62788	7.60199	8.13774	9.76023	10.9309
LOC796910	5.53837	5.78208	5.84094	5.96802	6.14951
LOC797162	8.71114	8.48735	9.186	10.4035	10.2182
LOC797982	6.95636	6.27515	6.10345	5.40563	5.60926
LOC798080	6.88967	6.75961	6.85369	7.40422	7.0824
LOC798347	11.1956	11.5108	11.7872	11.0785	10.8693
LOC798626	9.06551	9.71393	9.1824	10.0004	10.4143
LOC798778	7.30513	8.23283	7.83348	7.81305	7.40834
LOC799048	7.20972	7.5457	7.73154	7.98991	8.09588
LOC799547	10.6582	10.0708	9.16044	10.7552	11.0957
LOC799904	10.4976	10.1897	10.0175	10.721	11.081
LOC799987	7.55046	8.538	8.68232	4.00358	8.70854
map4k5	7.97453	8.11244	8.33632	8.01293	7.67471
MGC162178	7.1115	7.40744	7.50013	7.62309	7.97852
MGC163140	14.0195	13.6347	13.5354	12.6609	12.0386
mibp	13.3157	11.7509	12.033	11.4329	11.4703
mknk2	10.522	9.1906	9.5754	9.36315	8.81994
ncstn	5.88055	6.15069	5.98824	5.03388	5.30596
ndrg1l	10.8913	9.32091	9.51921	9.18769	7.73295
nppa	8.54	8.81714	8.84946	8.7221	8.28138
nt5c2	7.33425	7.80558	8.11095	8.43957	8.1906
numbl	6.71152	6.48558	6.24973	6.21414	5.832
oaz2	11.0359	11.7903	12.0492	12.0006	11.6688
ociad1	12.2816	12.3214	12.1776	12.3588	12.0571
oclnb	10.7844	11.2705	11.6187	11.0233	10.5315
p4ha1	11.9612	9.90598	9.53801	9.711	10.0551
por	8.11224	8.11351	8.43262	7.92942	7.82126
ppih	9.30005	9.96122	9.69029	9.88789	9.46884
psmd1	13.9154	13.4203	13.3839	13.2133	12.9172
psmd13	14.8425	14.9115	14.5799	14.0243	13.8645
ptgs2a	11.2972	10.4315	10.1012	10.0978	9.47721
ptk2b	5.60281	5.61645	5.69605	5.41053	4.44546
RBM12	6.94354	7.69158	8.01244	7.73947	7.5622
reverbb1	7.92911	6.63021	6.34149	6.43344	6.09429
rhov	11.0061	11.569	11.5265	10.9109	10.7396
RP71-15H20.7	10.279	11.2762	11.2058	9.20784	9.27425
rpa2	10.3056	11.0467	10.5891	10.5314	10.2944
rrm2	10.0371	10.9907	10.5593	9.70687	10.1629
rtkn2	7.81146	8.30873	8.26909	7.03015	6.84273
sb:cb1050	7.42138	6.5842	6.34422	6.25888	6.13734
scrn3	8.77085	9.69637	9.49935	8.72068	8.32588
selt2	13.9754	13.8608	13.6587	13.4301	13.1484
sept7a	8.86629	9.15866	9.14519	8.95611	9.04389
sfrs8	9.18897	9.0906	9.34293	8.70134	8.93922
si:busm1-57i23.1	4.98779	5.47333	3.02353	4.02618	4.93159
si:busm1-60j23.1	7.45478	8.06188	7.98012	8.00029	8.16188
si:ch211-11c20.1	9.62782	8.82952	8.93839	8.83061	8.48804
si:ch211-150c22.2	11.684	11.9964	12.0546	11.8579	11.5443
si:ch211-195d17.2	8.69903	8.98835	9.30264	9.15931	8.63745
si:ch211-207c7.1	7.57832	7.81095	6.89373	6.42996	5.58686
si:ch211-51m24.3	9.18222	9.82197	10.0679	9.81877	9.85304
si:dkey-175g20.1	7.21585	7.31469	7.21987	6.75928	6.55555
si:dkey-217k21.2	3.93756	4.52003	4.13436	4.66902	4.12033
si:dkey-221h15.4	11.4609	11.5159	10.8906	10.3407	10.0045
si:dkey-34f16.1	10.0013	9.54307	9.30971	8.47617	8.07535
si:dkey-85n7.4	9.25546	8.92278	8.74772	8.50903	7.59553
slc26a5	8.11058	7.94245	7.97798	7.53918	7.37849
sltm	10.2337	10.4765	10.7344	10.7437	10.4411
smox	9.20467	8.84351	8.1011	8.18046	8.16005
smpd4	6.50545	7.08708	7.05699	6.95077	6.61233
snw1	9.83437	10.0639	10.3095	10.1687	10.0077
spag7	11.4602	11.8283	11.6974	11.7463	11.6319
spna2	8.40219	8.36233	8.19391	8.25137	8.24142
stard10	11.2746	10.603	11.021	9.39388	9.75099
stm	9.55916	9.61596	9.93081	9.57034	9.32247
taar1b	4.6123	3.91562	4.3336	2.71382	4.18946
tbc1d7	10.6563	10.7953	10.3038	10.4741	9.92518
tceb3	13.4009	12.5303	12.5604	10.9954	9.48321
tfap2a	10.2272	10.5029	10.6624	10.6521	10.1532
tmem129	9.8885	9.25966	10.0007	8.65857	9.19202
tmprss4	7.65386	7.16392	7.32317	6.73761	6.54867
usp1	8.21461	8.70699	8.94189	8.69167	8.46535
vamp4	10.7034	10.9246	10.9906	11.0117	10.8186
wdr82	11.5863	10.696	10.8825	10.0514	9.61438
wu:fb12a05	5.49544	5.8176	5.3332	4.46812	4.3258
wu:fb82f02	4.63323	2.79389	3.07946	2.75845	3.0859
wu:fb97h03	9.01141	9.89431	9.76618	10.3123	9.88727
wu:fd58b11	5.46796	5.35738	5.52166	4.86136	4.93577
wu:fe36e08	4.94215	4.92308	4.96942	5.22962	6.01233
wu:fi20g04	7.23687	7.86091	7.98164	7.6845	7.47093
wu:fk35f04	7.17128	7.06925	6.90124	6.40164	5.96374
ypel3	11.242	11.2536	11.3093	11.3263	10.2488
zff9	12.7233	12.9365	12.8052	13.0827	12.9693
zgc:100849	10.9906	11.4692	11.2885	11.4747	11.6032
zgc:100860	6.38171	6.90532	6.89418	6.98355	6.88184
zgc:101047	3.87332	3.8831	3.77035	3.57083	3.90404
zgc:101644	10.3578	10.3525	10.4563	10.3085	9.81311
zgc:101668	7.96322	8.21038	8.135	7.37917	7.14292
zgc:101878	8.52325	8.53265	8.23949	9.0672	8.85
zgc:103517	8.99159	8.97795	8.71637	7.19634	7.16188
zgc:110025	9.9157	9.82657	9.92968	10.5508	9.31789
zgc:110540	9.32275	9.89329	10.0497	9.29734	9.39047
zgc:111985	8.96364	9.60173	8.8641	8.34687	8.20322
zgc:112062	7.9338	7.98132	8.34242	8.08473	7.79624
zgc:112073	11.2059	11.1332	11.3114	11.6634	11.6191
zgc:112404	8.82854	9.27552	9.00694	9.178	8.97698
zgc:112443	6.60914	6.70972	6.50236	7.06225	7.23483
zgc:113019	10.1874	10.1788	10.0988	10.1122	9.4968
zgc:113074	8.31184	8.48651	8.5362	8.27718	7.88646
zgc:113355	6.1941	7.43973	6.56692	6.59698	4.88407
zgc:113841	9.05971	9.07511	9.16919	9.35022	8.79775
zgc:123096	10.7008	11.3344	10.8315	11.0448	11.0094
zgc:123105	12.8811	12.95	12.8661	12.7914	12.4671
zgc:123280	8.45745	9.16515	9.09836	9.12773	9.39751
zgc:123318	6.45804	6.90524	7.2453	7.57673	6.9027
zgc:136374	5.88772	6.76325	6.91923	7.03101	7.05822
zgc:136764	4.30881	4.44426	4.30403	4.05594	3.7543
zgc:152970	11.0249	10.5674	10.6965	11.0811	10.2221
zgc:153115	9.25469	8.87605	8.56543	8.66589	9.03316
zgc:153425	12.3911	12.5522	12.5003	12.5101	12.2672
zgc:154022	10.2851	9.89729	9.79644	9.43236	9.40426
zgc:158358	6.23788	5.94622	6.46149	6.82062	6.28311
zgc:158483	10.3834	10.1683	10.2014	10.3422	10.0865
zgc:158651	5.82236	5.988	5.8331	5.76791	5.37582
zgc:158780	5.69734	5.13737	5.05125	4.40569	4.24031
zgc:162165	5.88675	5.82499	5.60068	7.53343	7.71156
zgc:162893	7.92448	8.39636	8.50787	8.47504	8.11904
zgc:162935	7.53044	6.7877	6.98229	7.11752	6.36308
zgc:165564	10.749	10.2405	8.5999	8.22943	8.043
zgc:171657	10.5669	10.9931	10.8382	10.6423	10.6689
zgc:171945	6.79947	6.37697	6.86242	7.3161	7.41883
zgc:174931	7.31223	6.79598	7.1559	7.02425	6.7254
zgc:55492	13.6852	11.5899	11.5945	11.0231	11.3807
zgc:56126	11.3262	12.1003	11.952	12.0955	11.5803
zgc:56200	10.6318	11.4401	10.9598	10.2902	10.406
zgc:56628	6.43595	6.12733	5.94343	5.92739	5.64034
zgc:63472	5.34657	5.85475	6.24567	6.15821	6.20874
zgc:63485	7.25342	7.77393	7.76468	6.93765	6.54836
zgc:63606	6.53746	6.09551	5.99407	5.59202	4.6681
zgc:64114	12.5095	8.64909	9.17066	9.55648	9.12038
zgc:65831	13.8553	11.9576	12.0019	11.6391	11.7658
zgc:65979	8.86807	9.37416	9.25448	9.2762	9.34796
zgc:66109	7.78604	7.63135	7.56167	8.628	8.67653
zgc:66178	10.0297	10.5087	11.0063	11.8928	11.8786
zgc:66317	11.08	11.5875	11.5112	11.3203	11.0942
zgc:73290	11.8973	11.6629	11.4833	11.619	11.4903
zgc:77552	11.0829	11.5659	11.4019	10.8322	10.7134
zgc:77593	6.16913	5.70764	5.98476	5.39149	5.71657
zgc:77751	14.0318	12.3669	12.1662	11.1355	10.7743
zgc:77795	12.978	12.8353	12.9904	12.5896	12.1538
zgc:77855	12.2094	12.2048	11.9537	11.397	10.9574
zgc:85866	12.5361	11.3368	10.5263	11.2481	11.2226
zgc:85900	9.06887	9.39839	8.0609	8.94869	8.8006
zgc:85969	9.83464	8.19009	8.36088	8.53424	7.70737
zgc:86714	12.7256	13.284	12.8799	14.1807	13.8128
zgc:91915	9.35881	10.0968	9.7821	10.209	9.92686
zgc:92106	13.3982	12.5321	12.2011	13.2294	12.6058
zgc:92109	8.35521	8.544	8.04296	7.69394	6.55232
zgc:92140	9.17623	8.81366	9.08699	9.1741	8.8009
zgc:92354	7.87454	5.89899	6.56877	5.74688	6.74142
zgc:92429	9.41965	10.4475	9.74952	10.1981	9.44285
zgc:92451	8.82987	9.85775	10.7553	9.44056	9.87377
zgc:92778	9.53038	10.1759	10.1192	10.0471	9.72016
zK13A21.2	10.9901	11.679	11.465	11.52	11.6061
zmpste24	8.51044	9.5075	9.37941	9.07319	8.96106
A_15_P136096	8.33854	8.75364	8.79195	8.56284	8.23111
A_15_P395985	6.93496	6.47242	5.97083	5.89998	5.76878
A_15_P136106	7.45753	6.72843	6.41284	6.35514	5.95641
A_15_P178431	6.05689	5.07468	3.44072	5.56589	4.04356
(+)E1A_r60_a107	7.21184	7.10599	7.22756	6.85812	6.84868
A_15_P101803	9.95792	10.3045	10.0303	9.21956	8.87627
A_15_P384125	8.1088	7.86592	7.7306	7.69265	7.35464
A_15_P604527	8.42673	9.33332	9.71439	9.39163	9.00945
A_15_P575867	5.28735	4.50209	4.60462	4.71041	4.57148
A_15_P203391	7.72076	7.98759	8.34214	8.07495	7.83125
A_15_P325331	7.65176	7.39906	8.15576	8.4112	7.96621
A_15_P434205	12.1389	10.4184	10.7737	10.7957	11.1803
A_15_P314886	5.95621	6.68433	6.58913	6.66588	6.76112
A_15_P106849	6.57553	6.99457	7.18437	7.16646	6.84257
A_15_P136711	8.10367	7.55567	7.63294	8.48109	9.56615
A_15_P470285	2.70473	8.30767	7.95242	7.86348	6.11704
A_15_P367780	5.64132	6.26249	6.47738	6.45769	5.83683
A_15_P284541	7.88133	8.39572	8.42616	8.61276	8.7122
A_15_P166806	7.42398	8.41702	7.97884	7.74357	7.85172
A_15_P357305	7.73957	7.43028	7.24717	6.42565	6.58418
A_15_P108250	7.08201	7.97257	7.69873	6.94716	7.3288
A_15_P108778	15.4968	13.3455	13.1385	12.586	12.9789
A_15_P109390	8.45565	8.93424	8.92022	9.29333	9.08476
A_15_P525827	6.11495	4.15887	4.45296	3.24548	3.90041
A_15_P299156	6.74701	7.29178	7.38561	7.47332	7.35856
A_15_P560362	5.32468	4.81969	4.89637	4.29723	4.92111
A_15_P214266	2.77677	3.49742	4.17209	2.60891	2.50306
A_15_P509537	4.44598	4.29925	4.45995	3.94564	4.30349
A_15_P303241	6.7369	7.66732	7.49525	7.11605	6.81265
A_15_P562307	3.48345	4.12948	4.80524	4.96513	4.42434
A_15_P567477	4.91595	4.99372	5.23842	5.43574	5.76392
A_15_P181151	8.77898	9.52266	9.33891	8.69377	8.4453
A_15_P168526	8.06349	7.98794	7.7917	7.56544	7.30037
A_15_P105090	6.73349	7.25109	7.84217	7.92588	7.68647
A_15_P396255	7.79335	7.85942	8.76535	9.49329	8.46323
A_15_P115649	8.79362	6.05813	6.73563	6.2322	6.22899
A_15_P223911	11.3056	10.8728	11.1786	12.1601	11.8516
A_15_P202896	7.11796	7.59277	7.72061	7.89672	7.86486
A_15_P369915	5.25512	6.04172	5.45193	5.46042	5.21014
A_15_P513477	8.47427	8.15917	7.98907	7.60462	7.52285
A_15_P419455	7.58975	7.95227	8.21479	7.96206	7.68769
A_15_P580412	2.73423	3.49725	4.1822	2.51117	2.8344
A_15_P494347	7.16208	7.98717	6.65916	5.09572	5.53989
ETG08_142674	2.76806	2.74418	2.37843	2.58435	2.54895
A_15_P327691	6.28301	7.02488	7.13646	7.0665	7.04563
A_15_P451480	8.4431	8.97077	8.96207	9.12898	9.12928
A_15_P560867	9.01203	9.28816	9.97274	9.74574	8.81945
A_15_P433955	8.90793	9.71399	9.64201	9.80467	9.60571
A_15_P107731	8.64981	9.17147	8.84943	9.29673	8.42378
A_15_P555057	4.58604	4.47952	3.63263	3.34307	2.76058
A_15_P188326	8.93532	9.48054	9.47093	9.46586	9.40439
A_15_P102228	2.68236	2.67059	2.51135	2.43428	3.4092
A_15_P145576	7.74426	8.52825	8.57089	8.11812	7.70165
A_15_P204801	10.0828	10.5447	10.9648	10.3407	9.88234
A_15_P181196	7.45361	7.63556	7.74407	8.53818	8.17535
A_15_P325391	4.5574	3.88034	2.9519	2.40601	2.61035
A_15_P133076	7.46347	8.29343	7.61812	8.74908	8.82696
A_15_P254201	10.429	8.1856	8.07522	8.15578	8.20994
A_15_P365105	10.1295	11.3435	11.4232	11.7862	12.0408
A_15_P494372	4.16526	2.92532	2.33456	2.43931	3.14725
A_15_P533552	5.6091	4.86799	5.07917	4.59698	4.90111
A_15_P233851	3.8543	2.88617	2.60234	2.42624	3.74995
A_15_P110618	13.3861	9.31537	8.65584	7.82621	9.38586
A_15_P538402	5.33528	4.91722	4.83188	5.06704	6.98251
A_15_P133276	9.84586	10.7384	9.66793	9.37198	9.5309
A_15_P249071	11.261	8.14866	8.29615	8.02002	8.08038
A_15_P240416	7.64766	7.31825	6.92395	6.7574	6.66996
A_15_P101650	5.86846	7.11674	5.4568	5.21269	5.2064
A_15_P527697	2.98947	3.06014	2.68886	2.84524	5.42724
A_15_P380895	5.09705	5.77887	6.38445	6.10421	5.98272
A_15_P251826	8.6807	8.25932	8.41385	9.85791	9.44518
A_15_P265461	7.50397	7.82211	8.09874	8.10404	8.27819
A_15_P514072	3.08394	4.88221	4.74128	4.80506	5.05112
A_15_P364555	7.99961	7.86157	8.35594	10.1094	11.2014
A_15_P330691	2.89786	4.76708	3.83463	2.4815	2.36741
A_15_P422365	9.94316	8.06231	7.9416	8.55223	7.67732
A_15_P470670	10.0471	8.78297	8.38844	8.49103	7.99358
A_15_P476715	2.65972	2.57397	3.43408	2.4226	2.64807
A_15_P535987	8.30347	8.46207	8.45983	8.59497	7.99835
A_15_P274146	10.3855	8.35327	8.174	8.82485	9.09435
A_15_P113737	11.1169	9.38447	9.34811	9.46345	9.33062
A_15_P118694	7.7198	8.17565	8.35081	8.23972	8.20266
A_15_P359615	4.80487	5.26122	5.73668	5.60787	5.60066
A_15_P137400	5.0583	4.6506	4.44387	4.20988	3.8363
A_15_P108154	7.93094	7.34457	7.37865	7.89853	7.50441
A_15_P415945	2.87511	3.0871	3.75107	5.66662	2.98736
A_15_P116912	10.3889	10.9779	10.587	9.40792	9.2429
A_15_P144376	8.03694	9.09368	8.95023	7.1654	6.77358
A_15_P117121	9.73528	10.7157	10.6495	10.3339	9.88265
A_15_P210516	13.4833	11.3909	11.3626	10.8161	11.2168
A_15_P433245	7.61414	7.98408	8.14734	8.3694	7.96758
A_15_P382580	7.83615	8.64932	8.39073	8.303	8.41695
A_15_P566127	9.44414	8.2825	7.74413	7.96433	7.52162
A_15_P277176	4.63381	4.37166	3.65749	3.56054	2.6387
A_15_P104683	8.82712	9.46058	9.31328	9.23031	9.07303
A_15_P453410	3.89535	5.26285	4.43027	3.82217	3.67573
A_15_P583467	6.89299	6.49496	6.68835	5.96108	5.82826
A_15_P251796	2.79326	3.41482	4.73305	3.06164	3.84414
A_15_P481675	6.29049	6.14814	5.83157	6.22902	5.78812
A_15_P362510	6.97553	7.30117	7.51363	7.55874	7.66247
A_15_P203021	5.06864	4.84831	4.92188	4.69581	3.74089
A_15_P453375	10.2638	10.6046	10.7912	10.166	9.8448
A_15_P557462	5.13439	5.56608	5.2655	3.42405	4.63732
A_15_P484095	9.53975	10.2147	10.2605	10.1163	10.0201
A_15_P402725	7.4563	7.26128	6.66442	7.23498	6.82529
A_15_P156491	6.90858	7.32066	7.68519	7.55732	7.49496
A_15_P506347	11.0552	11.2236	11.6039	11.2465	10.9083
A_15_P165246	7.93904	7.10338	6.70179	7.15628	7.26474
A_15_P430925	9.61954	9.85024	10.0394	9.83265	9.51761
A_15_P529842	9.19744	9.42349	9.17982	8.88578	8.19664
A_15_P222351	6.83105	7.12074	6.60568	6.46544	6.23061
A_15_P445330	7.56715	5.88811	5.67381	6.31171	5.99216
A_15_P363845	7.54377	7.66847	7.34213	7.65628	7.49802
A_15_P487485	6.75804	7.74342	7.55974	9.074	7.7801
A_15_P112117	6.67158	7.32008	7.55289	7.42311	7.6486
A_15_P560372	6.42297	6.48332	6.10337	6.17785	5.59659
A_15_P333604	7.21274	7.41485	7.47752	7.16007	6.22258
A_15_P117587	8.8903	8.60205	8.589	8.98861	9.38545
A_15_P510192	8.18355	8.73118	8.58306	8.89185	8.65573
A_15_P330436	4.34997	3.81211	2.8607	2.68712	2.80643
A_15_P212621	10.8089	11.5666	11.6932	10.7714	10.6068
A_15_P179716	8.69561	11.1247	9.14622	9.34596	9.00408
A_15_P139336	5.90032	5.89262	5.78438	6.42015	6.53027
A_15_P100939	6.04472	5.90215	5.79423	5.66939	5.25349
A_15_P133021	7.59595	8.42034	7.83857	8.70209	8.8337
A_15_P529607	4.8968	4.22289	3.43682	2.63698	3.64522
