# Supplementary material for: The role of TGF-β signaling and apoptosis in innate and adaptive immunity in zebrafish: a systems biology approach
Source: BMC Syst Biol. 2014 Oct 24;8:116. doi: 10.1186/s12918-014-0116-0 (PMC4224695; doi:10.1186/s12918-014-0116-0)
Supplement: Additional file 1: — The time profile after ANOVA, PPIN list, PPIN figure and betweenness centrality of Protein-protein interaction network for primary and secondary infection. [file 12918_2014_116_MOESM1_ESM.zip › Supplementary files/time profile of secondary infection after ANOVA.xlsx]

## Sheet: Sheet1
a2bp1l	8.83604	9.46876	9.67087	9.79187	9.79868	9.3855	9.76849	9.82992
abcc9	6.40016	6.45169	6.45919	6.1262	7.76812	7.31495	7.35684	7.60935
abhd2	11.5258	11.4281	11.613	12.8666	12.9325	12.1812	12.8373	12.4435
abhd4	9.63102	10.4059	10.5774	10.9894	11.3451	11.0544	11.2438	11.418
acvr1b	7.49093	8.09763	7.81646	7.75442	8.81963	8.30371	9.03337	8.28651
adam8a	12.4825	13.4418	13.8049	14.7911	14.9831	15.21	15.7412	15.0178
adam9	10.8801	11.8734	12.0912	12.3265	12.311	12.3591	12.7077	12.4615
adh8a	15.6417	15.5416	13.905	13.0015	12.6474	12.3121	12.158	11.5592
adh8b	12.8432	12.3891	11.2476	11.2269	10.3634	10.111	9.82699	11.0006
adipor1a	9.64064	10.2489	10.5588	10.7475	11.0604	11.0292	11.4442	11.584
adkb	10.8336	11.3213	11.6987	12.0713	11.6613	11.5403	11.6534	11.9788
agps	9.51425	10.7353	11.5771	11.959	12.3751	11.9604	12.0436	11.3559
agt	14.5254	14.9496	15.6331	15.8891	16.7421	16.3933	16.5185	16.6705
agxt	13.5908	10.9923	11.1271	12.2556	10.3362	10.3626	10.0349	11.6884
agxtl	13.3694	13.1414	12.9742	13.0609	12.0787	12.0014	11.495	12.1807
ahr2	12.2998	13.0392	12.9458	13.4426	13.282	13.2654	13.5707	13.6859
ahrra	10.1799	8.51935	7.72542	7.29232	6.54863	6.43068	7.20695	7.40852
ahsg	14.4363	14.5682	13.3361	12.977	12.6844	12.4089	12.2414	13.0661
aldh2b	13.7298	13.9089	13.3568	13.2943	12.5517	12.9956	12.9642	13.2628
aldoc	12.1804	12.6826	12.6674	13.0505	13.9152	13.3857	14.2459	13.1821
aldocl	8.34975	9.743	9.2471	9.27643	10.3003	8.91841	11.1987	10.469
alg6	7.0582	7.56427	7.86696	8.21859	7.83735	8.05398	8.21293	8.16209
allc	11.5763	11.3381	9.93283	9.51109	9.67232	9.32123	8.82777	9.58022
amh	8.78539	8.37035	6.56628	6.59022	6.36418	6.36836	7.10522	5.85835
ampd3	9.48952	10.9068	10.9863	11.006	11.2704	10.7616	11.3228	10.9252
amy2a	18.4295	18.4763	18.2905	17.8956	17.9699	17.3511	17.9487	16.8392
ankfy1	9.66777	10.0396	9.91227	9.99915	9.85995	9.96183	9.96022	10.0217
anxa13	11.8236	12.403	13.0872	13.4163	13.4276	13.4915	13.9704	13.5668
ap3s1	11.8024	12.4013	12.6498	13.2321	13.172	13.1532	13.5147	13.3256
apol1	10.5402	11.4441	11.7677	11.6431	11.8523	11.8953	12.1016	11.9447
appbp2	9.42149	10.0557	10.2908	10.2511	10.0049	10.9063	11.0676	10.9951
arf2	12.588	13.1734	13.4754	13.7944	13.8413	13.777	14.2928	13.9625
arg2	13.9274	13.8655	14.2749	15.3825	15.8882	15.3885	16.3888	15.4102
arih1	9.494	10.1566	10.1989	10.462	10.4254	10.3484	10.5639	10.3978
arih1l	8.73212	9.36678	9.17432	9.45115	10.1665	10.3803	10.4282	10.3595
arl3l1	9.84405	9.63084	8.5924	9.20801	9.52903	8.61612	8.7674	9.08944
arl8b	11.65	12.3931	12.7409	13.3225	13.598	13.3951	13.674	13.599
arntl1b	9.81137	10.7629	9.39185	7.82168	9.31644	10.0431	9.73933	8.26905
arntl2	6.94446	8.13524	7.74661	6.9614	7.27259	8.15033	8.12801	7.16116
arpc4l	12.7395	13.3059	13.4148	14.0225	14.0822	13.8879	14.5811	14.2556
arpc5a	11.3147	11.5862	11.5558	12.2601	12.6371	12.3543	13.2003	12.5712
arpc5b	11.4076	12.3346	12.5939	12.937	12.8889	12.7036	13.1022	13.4493
arr3	8.93876	8.33096	7.92668	10.2296	9.91183	7.06201	8.26339	10.239
arr3l	12.1655	11.4673	12.4324	13.1445	14.0457	10.8746	12.6583	13.5636
arrdc1	10.57	11.3089	11.0357	11.5428	11.6787	11.3842	11.7205	11.4743
arrdc2	11.9079	13.0718	13.4956	13.6225	13.9532	13.7472	13.6236	13.8464
asah1	9.11172	9.66038	9.75202	10.1333	9.83046	10.1568	10.4798	10.6266
asb12	10.1046	11.1572	11.294	11.575	11.2017	11.1825	11.4147	11.3789
atad1b	9.16973	9.73891	9.64606	10.1718	10.3375	10.12	10.4936	10.3301
atg4b	10.8034	12.0593	12.4304	12.5943	12.6519	12.5073	12.9786	12.8198
atoh1b	6.34636	7.69234	6.90056	7.92995	7.01736	7.30569	6.45331	6.8102
atp13a	9.38765	10.2374	10.7272	11.2509	11.661	11.0825	11.9781	12.0763
atp1b2b	9.16038	9.41046	8.05913	9.90328	9.17729	8.0063	7.22411	9.93304
atp6ap1	11.8394	12.7335	12.8582	13.3073	12.9935	13.0548	13.3572	13.2057
atp6v0a1	11.1916	11.8121	11.9018	12.3827	12.4725	12.3151	12.6472	12.4408
atp6v1f	12.3772	13.0406	13.1998	13.5181	13.4632	13.4556	13.796	13.6854
atp7a	5.2627	5.90609	5.86835	6.82935	7.02532	7.24179	7.36397	7.63002
bc2	12.3711	13.0044	13.072	13.2767	13.4554	13.4094	14.1102	13.6503
bcap31	12.3856	12.4144	12.6816	12.9742	13.1601	13.2749	13.979	13.7821
bhlhb2	13.1014	12.5493	12.8652	14.0755	14.8579	14.1926	14.3503	14.5843
bhlhb3l	11.1405	11.0791	11.1726	12.2278	11.4242	10.9234	11.8577	12.4125
blmh	9.81771	10.7845	10.6594	11.1747	11.4357	11.4387	12.0673	11.6506
blzf1	10.8442	11.7995	11.9235	12.0624	11.9178	12.0171	12.0092	11.9615
bmp1a	5.97926	6.47964	6.8779	6.76805	7.01572	7.01546	6.94483	6.7197
bnip3l	11.0301	11.8226	12.3772	12.4977	12.6817	12.4253	12.5389	11.8669
bscv	11.5982	12.3398	12.4899	13.2922	13.1957	13.2914	13.8809	13.4645
btbd9	8.89874	9.62223	9.51195	9.76244	10.1372	10.244	10.3396	9.95149
bzw1	13.2826	13.9173	14.1464	14.7547	14.7537	14.7089	15.0926	14.3859
c1galt1c1	8.93896	9.30014	9.37847	10.1647	10.346	9.90386	10.4744	9.99696
c20orf149l	11.5361	12.2479	12.8124	12.793	13.4904	13.0154	13.9787	13.2224
c6ast1	8.44499	7.3936	7.45305	6.64154	6.5693	6.23513	6.07388	6.46272
c6ast3	17.0916	16.7988	16.5049	15.6349	15.4122	14.9086	15.2981	14.6222
calcoco1	8.46228	10.0038	10.1793	9.85652	10.4144	9.99407	10.3342	10.1794
calr	14.3207	14.8498	14.86	15.3731	15.601	15.5731	15.6206	15.3826
calrl	11.0562	12.0555	12.5555	12.9181	13.2766	13.0427	13.461	12.9946
calrl2	11.6132	11.5868	12.3508	11.9525	12.5308	12.2694	12.591	12.7418
camk1g	9.68783	9.81844	8.29655	10.8006	9.3889	9.14421	8.04741	10.9811
cap1	11.0978	12.2309	12.2179	12.8813	12.9331	13.0392	13.3221	13.0885
casp2	9.46605	9.98575	9.92428	10.0953	10.2747	10.0949	10.1163	9.91112
casp3a	9.23993	10.1762	10.1832	10.4446	10.3651	10.5738	10.7425	10.724
caspa	10.4554	11.8358	11.916	12.3514	12.2114	12.1904	12.4709	12.0383
casq2	8.80498	9.07403	8.14241	7.6368	7.29444	6.67768	6.99263	6.66935
cav3	12.5983	12.7369	12.0782	11.8952	11.6681	10.7614	11.3247	11.5036
ccdc53	8.01115	8.61928	8.87929	8.92949	8.87984	9.01135	9.15539	9.05988
ccdc6a	12.0632	12.8176	12.5621	13.0924	13.0772	13.2758	13.7361	13.7478
cdh5	8.10988	8.45003	8.78337	8.69585	9.02111	9.10172	9.45666	9.01425
cdipt	11.2155	11.7628	12.2549	12.6886	12.9582	12.8525	13.466	12.9607
cdkn1b	12.3919	12.9875	13.1803	12.9064	14.085	13.2608	13.8584	12.9467
cebpb	16.2822	15.9148	16.4603	17.1723	17.8097	17.6196	18.1261	17.4666
cecr1	9.41729	10.2595	10.6593	10.9566	11.1635	11.0602	11.0824	10.6369
cfb	14.2556	15.7787	15.9934	16.7492	16.2871	16.8774	16.3666	16.5861
cfl1	15.6957	16.2282	16.1844	16.4413	16.4706	16.247	16.6948	16.5799
CH211-198N5.11	9.55209	10.0949	9.45455	9.42229	8.76326	8.86662	8.60275	9.26713
CH211-210H11.5	7.44881	8.71827	9.01787	9.46824	9.58266	9.34268	9.65428	9.59241
CH211-218C17.2	10.8942	11.2182	11.7013	12.0946	11.9759	11.7488	11.9724	11.9713
CH211-268M12.5	8.89536	9.14944	9.07551	10.2875	10.6802	10.3406	11.2125	10.7263
CH211-275J6.7	9.51683	10.6092	10.4761	10.4084	10.3492	10.3682	11.2045	10.2657
CH211-286F15.2	9.67693	9.71241	10.2618	10.9942	10.3926	10.1721	10.7888	10.7771
chad	10.4806	10.6251	9.93098	8.94207	9.01435	8.72769	8.53122	8.4213
chm	10.9055	11.4989	11.5288	11.9823	11.8545	12.1806	12.6925	12.718
chrnd	9.96183	10.9003	9.54564	8.55777	7.67779	7.84367	8.02204	8.58129
chst11	7.93921	8.18641	8.3093	9.00925	9.85048	9.47102	10.559	9.4084
ciapin1	11.6534	12.8652	13.7056	14.1574	14.3812	14.5281	14.9779	14.382
cldn12	10.3162	10.5916	10.7759	10.9134	11.2861	11.1735	11.4896	11.5582
cldne	9.42574	10.7148	11.2265	12.4348	11.3918	11.461	11.9104	12.9527
cldnf	10.4475	10.736	10.8874	11.894	11.784	11.3585	12.4377	12.0773
clic1	11.8527	12.4173	12.6177	13.1509	13.0334	13.2337	13.6507	13.4735
cln5	5.95848	6.64661	6.9095	6.86613	7.34526	7.2804	7.56757	7.75795
cmpk	12.0428	12.4965	12.7071	13.0688	13.3942	13.2286	13.6891	13.2273
cnn3	11.7572	11.607	11.6799	12.4274	13.0739	12.8628	13.7089	12.9454
col15a1	11.6208	12.2337	12.3409	13.1712	13.3166	13.8647	14.2059	13.8132
col4a6	6.07774	5.87355	5.75958	5.333	5.14198	4.95079	3.89219	4.987
col6a2	9.70679	9.66464	8.12392	7.45894	6.98154	6.82401	6.7117	7.45462
col9a2	6.8624	6.79777	6.17735	5.51146	5.2017	5.05	5.2137	5.44424
colm	11.0927	12.5121	12.5114	12.6982	12.8024	12.3808	12.9381	12.4445
copa	12.4489	13.3489	13.3681	13.8463	13.7795	13.8105	14.2858	13.9107
copb2	12.4248	13.2406	13.1972	13.681	13.5735	13.5132	14.0319	13.5891
cops4	12.0626	12.7452	12.7804	13.3419	13.2857	13.6368	13.8107	14.0185
cotl1	13.4422	14.184	14.3534	14.8537	14.9393	14.2256	15.7258	15.3223
cpla2	8.36667	8.80305	8.90367	9.32905	10.7143	10.4723	11.4947	10.3349
cplx2	11.4083	12.3093	11.8869	12.4029	12.2458	12.2036	12.3499	12.304
cpn1	12.4742	12.7977	13.1634	13.4508	13.4602	13.7759	14.0761	14.6221
cpne3	5.94555	6.37004	6.49345	6.55385	6.38973	6.44862	6.2579	6.3752
cpsf3	11.4851	12.1994	12.2932	12.929	12.5339	12.7494	12.9724	12.89
crabp2a	11.2912	11.0993	9.49865	9.47989	8.81596	9.02058	8.62585	9.29318
creb1	9.6762	10.2277	10.2579	10.3694	10.285	10.1559	10.4346	10.2293
creld2	8.75396	9.81602	10.0646	10.0605	10.3281	10.044	10.3882	10.1961
cry1b	10.363	10.3334	9.1071	10.9234	10.88	10.1567	9.02601	10.5345
cry2a	10.6041	11.3239	10.1135	8.49486	10.1579	10.6485	9.93021	8.36368
cry2b	11.0027	11.9673	10.4518	9.55248	10.3012	11.3835	10.7521	9.40883
cry3	10.7086	10.2462	10.062	12.7013	12.1846	10.5288	10.8088	12.4056
crygn1	11.5066	12.9245	11.8266	12.6472	11.3104	12.3441	12.1308	11.9262
csrp1	7.61475	7.7653	7.87889	8.07619	8.31658	8.09395	8.25685	8.08499
cth	10.1847	10.2582	11.2651	12.4912	13.5066	12.9102	14.0963	13.2095
cthl	10.0969	10.0309	10.934	12.2731	13.1065	12.5639	13.8651	12.8478
ctnna	10.6208	11.6873	11.7976	12.1625	12.5812	12.3639	12.7099	12.2562
ctnnbl1	10.5541	10.999	11.2376	11.5401	11.4918	11.3856	11.7647	11.7094
ctsbb	11.1123	11.5727	8.32157	8.54708	8.33766	8.04334	7.32345	8.78162
ctsd	14.4371	15.7835	16.1858	16.3863	16.5361	16.604	16.7308	16.9117
ctsl1a	14.6642	16.357	17.0509	17.7202	17.5683	17.4899	17.6974	17.3106
CU104710.4	13.2444	13.0865	11.8699	11.6309	10.3116	8.54141	7.32499	6.44173
cul5	9.25816	9.77289	9.75679	9.19053	10.2913	9.00738	10.3537	10.2323
cwf19l1	9.73443	10.4716	10.4495	10.5454	10.6712	10.5005	10.6052	10.8863
cx39.9	7.42088	8.0158	8.31683	8.93582	8.21292	7.92452	8.15317	8.64271
cx43.4	9.51994	9.5303	10.013	10.7545	10.9184	10.5462	10.7716	11.294
cyp2j28	10.709	8.32267	6.36178	7.56838	6.61731	6.18617	6.73451	7.13842
cyp2j30	12.1107	10.1178	8.9078	9.01587	8.69352	7.81764	7.6456	8.42634
cyp2k8	6.93851	7.90514	8.19652	9.20179	10.5152	9.73913	11.1335	9.40927
cyp2x12	10.1108	8.1621	7.23978	7.18582	6.64961	6.95451	6.72719	6.86452
cyp3c1l2	10.3064	10.6213	10.6338	11.8026	12.6765	12.0077	12.8551	12.8174
cyp4v2	10.1088	9.1736	4.84826	5.36502	5.23017	5.33047	5.12841	5.96057
dao.3	7.89024	5.08409	3.94794	4.91766	4.72126	4.65785	4.45305	4.58914
dap1a	12.3027	13.102	13.2849	13.5196	13.6193	13.5799	13.8186	13.8526
dbr1	8.64555	9.78465	9.24897	10.4055	9.70117	10.2185	9.34516	9.72119
dctn5	9.90326	10.6259	10.613	11.1599	11.3879	11.1107	11.7316	11.3288
ddx5	11.1519	11.6879	11.9328	12.3261	12.3154	12.2357	12.3054	11.8664
defbl1	11.233	10.0707	9.02319	7.46011	7.59084	8.01583	8.20115	8.56679
defbl2	6.26414	5.9933	5.97848	5.89013	6.47681	6.04912	6.69038	7.36178
dera	9.64277	9.81298	10.2807	10.6432	10.1614	10.0412	10.4311	10.7549
derl1	10.9671	11.1183	11.5248	11.6842	12.2275	11.9932	12.317	12.0394
dgat1	11.3228	11.2368	10.6345	10.4364	10.0369	9.56298	9.71354	9.19034
dhfr	9.90401	9.52099	9.29403	9.78244	9.41909	9.78935	9.69976	9.45956
dio1	12.9657	12.3523	10.9004	11.7311	10.9862	10.6994	9.7871	11.0392
DKEY-117K10.5	8.49325	8.43396	9.32866	9.08656	9.88964	9.07333	9.68467	9.74774
DKEY-151C10.1	12.4324	12.5644	12.2819	12.2334	11.6873	11.7096	11.8038	12.1181
DKEY-16N13.2	6.27341	6.75643	6.96396	7.42341	8.04938	7.59645	7.82774	7.7109
DKEY-183C2.1	10.9595	11.7388	11.9357	12.1228	12.3235	11.8993	12.2077	12.3767
DKEY-207E22.3	6.85607	7.44612	7.47598	7.5273	8.09322	7.87111	8.39543	8.10232
DKEY-218F9.8	9.64817	10.0146	10.086	10.3121	10.3483	10.2458	10.524	10.5793
DKEY-234H16.2	5.62461	6.36047	6.27619	6.71545	7.47726	6.91484	7.28168	6.95503
DKEY-238C7.16	8.84856	9.14763	9.03788	9.40042	9.73266	10.0439	10.0217	9.86908
DKEY-238O13.4	12.0226	12.815	11.7345	10.5936	9.83372	10.4575	11.0629	10.278
DKEY-24K20.1	9.46555	9.84573	9.82265	10.2221	10.7939	10.468	10.8054	10.759
DKEY-266F7.4	11.646	12.416	11.9363	11.8182	11.3241	10.287	10.8236	10.251
DKEY-266M15.3	4.22491	3.80972	5.4924	4.83391	6.64118	7.05096	7.97625	7.38828
DKEY-69H6.7	8.93563	9.88023	9.6713	10.0054	10.6592	10.1031	10.1373	10.0611
dkk1	7.5387	8.68663	8.20743	7.49425	7.63095	7.6221	8.11462	8.11222
dnajb11	7.93788	8.8611	9.12716	9.20206	9.59076	9.44606	9.73655	9.2749
dpagt1	10.2625	10.9864	11.2071	11.5281	10.6955	11.4123	11.2604	11.1876
dpyd	13.0351	12.2571	10.5047	11.8355	11.2729	12.123	11.764	13.1769
dpysl3	12.3832	11.8675	11.3726	11.0226	10.7185	10.7191	10.771	10.973
drd4a	7.66783	8.04221	8.29495	7.7364	6.89663	7.58792	8.22058	8.54495
ecd	12.4377	12.949	13.0355	13.0026	12.7786	12.2414	12.6902	12.3786
edem2	9.03687	9.99141	9.97633	10.1511	9.95412	10.1038	10.0534	10.3432
edg1	11.228	11.6109	11.6647	11.8595	12.2807	12.0102	12.589	11.9232
ednrb1	7.4933	6.64774	6.29592	5.93108	5.6342	5.53827	5.39288	5.90984
efemp2	6.98581	7.87205	7.32452	7.24439	8.05356	7.61913	8.19412	8.37714
egfl6	11.416	11.3521	10.6889	10.1244	8.65673	8.56026	8.67178	8.28692
egfr	9.09002	9.19028	9.19541	9.37248	9.70068	9.38175	9.39711	9.5209
eif3j	12.2188	12.477	12.665	12.8987	12.874	12.9261	13.2887	12.9738
ek1	5.25228	5.36775	5.11386	5.23027	5.75746	5.65541	5.72147	5.5252
ephx1	9.39312	8.97221	8.29015	8.71259	8.22268	8.16346	8.09902	8.4846
erbb2	7.854	8.66608	8.7566	8.84572	9.06951	9.03638	8.86977	8.67509
ero1l	10.1679	10.3201	10.9186	11.79	13.127	13.4227	14.0808	13.1529
ext1a	8.11721	7.98464	8.16111	8.20043	8.87079	8.52299	8.87762	8.66676
eya4	8.29113	8.37812	8.03062	8.03616	7.72654	7.63734	7.80083	7.78629
f7i	12.0673	11.2421	10.0206	9.97921	9.00021	9.72356	9.22828	10.4794
faah2b	9.04276	8.94992	6.58376	6.65408	6.09807	6.1641	5.80576	6.15207
fabp10	17.8883	17.8559	17.6414	17.2379	16.6665	16.775	16.0124	16.3333
fabp11l	9.94396	10.4076	9.6027	6.98373	7.08295	6.59844	7.49426	7.32276
fabp1a	12.38	12.0229	10.3097	9.92279	9.85747	9.58231	8.27456	8.70886
fabp2	13.1194	12.5273	11.1637	11.8499	11.3676	10.2016	9.45325	11.0004
fabp6	16.2932	16.7069	14.7845	14.2835	12.9906	11.8958	8.42529	10.1853
fads2	14.2738	13.8017	12.3267	11.8094	11.815	11.4055	11.3324	11.7023
fam49b	9.39582	10.1885	10.3082	10.4504	10.3218	10.3171	10.6261	10.7259
fam50a	11.2338	12.0598	12.3062	12.3926	12.3421	12.2487	12.4737	12.4287
fam91a1	10.1011	10.7127	10.5796	11.1285	11.2573	11.1902	11.5814	11.1576
fanca	11.1911	11.7386	12.647	13.0624	13.5969	13.0046	12.9164	12.3005
fbxl2	10.7349	11.8156	11.9689	12.2684	12.4418	12.1859	12.4639	12.2097
fbxl22	9.1074	7.41255	6.35233	6.97753	8.117	7.49051	8.91884	8.05189
fbxl4	10.1622	11.2662	12.0176	12.2877	12.1486	12.4114	12.6756	12.71
fbxo32	13.6089	14.9177	15.6738	15.8912	16.1788	15.9421	16.5948	15.8934
fbxo44	11.072	11.9217	11.8486	12.2118	12.343	12.1565	12.2781	12.3013
fga	15.5273	16.4934	16.8119	17.3008	17.3043	17.2661	17.12	17.3271
fgb	15.4383	16.019	16.3944	16.8794	16.8708	17.0033	16.5964	16.8688
fgf21	7.6432	8.50866	9.70893	10.7108	11.0495	12.2529	12.1332	10.6982
fgg	15.6986	16.3947	16.9879	17.201	17.1659	17.3914	16.9645	17.4442
fli1a	6.22911	6.57669	6.54543	6.76534	7.19369	6.95023	6.99863	6.90722
fli1b	8.98847	9.66239	9.7387	9.86513	9.93841	9.9778	9.97497	10.2706
fos	13.1464	10.6017	11.1798	11.8551	13.5359	12.4692	14.0774	12.218
foxa3	10.3471	11.2417	11.3688	11.5894	11.4999	11.4734	11.6641	11.565
foxb1.2	8.79955	9.41275	9.22009	10.1036	10.6434	10.2634	11.2138	10.3037
foxd3	8.25334	8.28575	8.84986	9.00512	9.00859	9.04291	9.37058	9.35084
foxq1	11.6578	11.4315	10.1808	10.128	8.85304	9.51645	8.776	9.83592
fxrbeta	8.73265	9.62052	10.1708	10.3718	10.1876	10.127	9.92247	11.0075
fzd8c	8.63674	9.08703	9.40397	9.15724	9.50206	9.30622	10.0905	10.1622
gabarap	12.9892	13.8504	13.738	13.8639	13.7783	13.934	14.0813	13.8711
gadd45al	12.7853	11.8594	12.0339	13.0535	13.5837	13.9638	14.2962	13.51
gadd45bl	10.6474	10.3022	11.034	11.4052	12.1687	11.5902	12.763	11.8565
galcb	9.09098	9.69131	10.3044	10.6122	10.6497	10.6024	10.9189	10.8326
galk1	7.75582	8.55177	8.63585	9.24874	9.24569	9.14025	9.19936	9.53639
gatm	11.3766	10.7226	9.96123	9.30048	8.76104	7.4722	8.39061	9.00161
gch2	7.96061	6.8612	6.54485	7.26069	6.62291	6.46554	6.23721	6.87854
gdf7	6.65431	6.92564	7.04714	7.19892	7.7528	7.4059	7.89673	7.54602
gfer	9.16114	9.49992	9.74818	10.3781	10.5092	10.4874	10.8684	9.1849
gfpt1	8.7597	9.0657	9.18594	9.4634	9.86988	9.59915	10.013	9.51242
ggh	10.3912	11.3453	11.5104	11.558	11.4129	11.5535	11.7178	11.5494
glt8d3	6.46439	6.6901	6.55735	6.80714	7.43513	7.15421	7.78994	7.58948
glud1b	13.4792	13.6255	12.5906	13.0906	12.6187	12.4095	12.721	13.139
glula	14.6883	15.518	16.0841	16.1618	16.236	15.9971	16.2355	16.269
gmfb	11.3613	11.5133	11.2572	12.2582	12.1001	12.0423	12.1578	12.7496
gnat2	12.4046	12.7332	11.2965	12.4222	11.6523	9.83912	9.92864	12.4718
gngt1	14.5039	14.7847	13.87	12.1735	13.4959	13.8414	13.8375	12.4307
gnptg	7.56061	9.14855	8.77756	8.97567	9.46094	9.26816	9.32278	9.17888
got2a	12.094	12.7205	12.0991	12.1803	11.7005	11.6231	11.5859	11.8298
gpr182	9.68698	10.0817	10.1924	10.441	10.3829	10.3052	10.6433	10.985
gps2	9.49779	10.3089	10.1681	10.5826	10.4188	10.6356	11.1347	11.1545
gpsm2	8.87605	9.28004	9.59296	9.94176	10.9357	10.4702	11.2351	10.3669
gpsm2l	4.28489	4.40221	4.44915	4.80011	4.95854	6.06942	4.83632	5.28644
grap	9.12018	8.61603	8.82688	8.68359	9.45919	9.10079	10.7298	9.98028
grem1	10.6348	12.5848	13.8422	14.2497	14.725	14.9394	14.4672	13.935
grk1b	9.06079	9.52684	7.221	6.5437	6.68178	6.2038	5.20354	6.66586
grk7a	8.34388	7.61918	8.18016	9.09495	8.51277	5.64428	7.61174	9.37038
grtp1a	12.5436	12.8841	13.1347	13.5144	14.0178	13.4429	14.211	13.7424
gstm	14.4822	14.327	13.6249	13.6689	13.0713	13.1643	12.9734	13.0421
gstp2	9.86218	9.00267	8.64245	9.62985	9.29108	8.68001	8.37072	10.1371
gstr1	14.0083	13.6332	12.8589	12.15	11.699	11.5807	11.7277	11.5515
guca1a	6.2885	9.71521	9.82248	10.3861	6.47379	9.28431	10.941	10.9882
guca1c	12.3406	10.1976	9.73594	11.71	12.6769	9.43706	9.87866	11.9863
guca1d	7.05316	5.13708	5.33926	6.52021	6.11133	4.89117	4.98006	6.76748
guk1	8.51654	9.24719	9.87001	8.12357	7.20726	7.49971	9.31664	8.6204
gyg1	10.921	11.3008	11.3452	12.0846	12.1262	12.1515	12.4122	12.4795
hagh	13.3768	13.9641	14.1493	14.4522	14.2042	14.3365	14.3691	14.342
hand2	6.82571	6.59658	6.46927	7.22286	7.62557	7.48838	7.83223	7.64333
hapln1a	8.57855	8.84781	7.51243	7.26508	6.3038	7.00497	7.06628	7.22941
has1	8.36564	8.47195	8.65399	8.82455	8.66951	9.00476	10.2127	9.1399
has2	8.15614	8.36294	8.1104	8.75832	9.01425	10.6542	10.0843	9.88608
hbs1l	10.2988	11.149	11.2547	11.3507	11.1476	11.0889	11.5883	11.5422
hdac3	10.248	10.9962	10.944	11.1392	10.8803	11.1575	11.3352	11.4659
hel_dr5	8.81435	9.18729	7.55495	7.95919	6.43039	5.71023	6.07501	6.36692
heyl	6.70988	7.85424	6.87132	5.78557	3.69234	4.83992	3.18116	5.72102
hgd	15.1419	14.7423	12.975	12.6216	12.1669	11.6301	11.5634	12.374
hhex	9.79785	10.6565	11.2747	11.9398	11.8496	12.0285	12.809	12.4854
hif1al2	10.2475	10.1078	9.98093	9.49864	9.29921	9.17729	9.52446	9.33288
hmox1	12.2809	11.9578	13.7321	14.3548	15.7816	14.673	16.4884	15.4252
homez	12.4128	13.1592	13.5756	14.3026	14.7436	14.5216	15.0955	14.2958
hoxa10b	7.65404	8.38949	8.07206	8.44239	8.5127	8.00572	7.97812	8.34677
hoxa2b	5.96758	6.2761	6.15439	6.3351	6.54204	6.48419	6.42414	6.40365
hoxb6a	9.25664	9.88384	9.755	9.59907	9.6846	9.60369	9.58985	9.79225
hoxc8a	8.70218	8.90528	9.00547	8.94358	9.14763	9.1093	9.35728	9.13334
hoxc9a	8.69852	9.95455	9.97266	10.3177	9.76801	9.92935	10.0302	10.2075
hprt1	8.00934	8.32575	8.46135	9.55558	8.84288	8.92142	9.02169	9.40182
hprt1l	9.17071	9.43281	8.56251	8.76837	9.38274	8.88071	9.59944	8.88055
hpx	15.3977	15.2128	12.4689	9.19177	7.99771	8.35172	8.74623	7.76427
hsd17b3	10.8817	11.164	10.8976	10.4496	9.7511	9.57319	9.38794	9.37424
hsd3b7	13.7429	13.9647	13.7883	12.7189	12.3683	13.6518	12.493	12.2913
hsp90a.1	11.8748	10.4296	9.26641	9.09411	8.60024	9.84391	10.6083	10.6321
hsp90b1	12.9127	14.1113	15.0842	14.9517	15.2139	14.9808	15.5431	14.6048
hspb11	14.286	14.0922	14.4344	15.968	16.1304	16.1253	17.1221	16.5947
hug	10.0319	10.2746	10.2849	10.5919	10.6207	10.3895	10.9631	10.6756
id2a	11.2582	11.8502	11.9691	12.0911	11.7698	12.0834	12.2703	12.1573
igf2r	6.37851	6.8376	7.16655	7.78496	8.05366	7.82888	8.05978	8.13039
igfbp1	14.7895	14.8965	15.5531	16.1901	16.3834	16.53	16.6417	16.5152
IL-15_3	8.3594	7.84046	7.15756	6.94144	7.07678	6.90296	7.10353	6.87664
il15l	8.7484	8.12396	6.93951	7.21477	7.95661	7.09141	7.29414	7.73972
im:6892314	16.3308	17.4698	17.7633	17.9385	17.8679	17.7519	17.681	17.5423
im:6911906	6.47437	6.75225	6.1041	6.23553	5.30752	4.7844	4.64107	6.15655
im:7136220	9.98212	10.1915	10.7264	11.6255	11.803	12.1254	13.1197	11.8809
im:7140066	6.4653	6.9213	7.22746	7.46887	7.6533	7.56698	7.42765	7.26537
im:7140576	7.18169	7.40505	7.40374	7.06836	7.60559	7.57958	7.80441	7.3635
im:7140827	10.9957	11.5064	12.1313	12.3782	13.0256	12.7584	13.9573	13.2504
im:7143923	9.71395	10.8211	11.0346	11.3345	11.1021	10.8257	11.3506	11.0678
im:7144246	9.42536	10.1299	10.2826	10.5441	10.4532	10.6031	10.934	11.2097
im:7146988	8.44391	9.00433	9.51138	9.46189	9.58682	9.55674	9.89738	9.9465
im:7152348	10.6072	8.78254	8.87787	10.3367	10.6793	11.0552	11.9855	10.1623
IMDN	7.03574	7.14404	7.51777	8.02443	8.36674	8.5513	9.19949	8.76728
inhbaa	10.8539	10.4516	11.3087	11.9604	12.5987	12.5712	13.6731	12.7221
insl5b	8.02664	7.07008	6.05777	6.00165	5.50173	6.05053	6.3536	5.80184
ipo7	12.1206	12.8955	12.9124	13.4592	13.3905	13.4991	13.7704	13.6669
irf5	9.61305	10.5915	10.2684	10.9253	10.931	10.747	10.9416	10.9002
irgq2	7.87353	7.70198	7.79233	8.20754	8.81106	7.69959	8.20487	8.58182
itgav	8.83259	9.3692	9.40916	9.69871	10.2436	10.1031	10.6393	10.2499
itih2	10.7534	10.5495	9.72501	10.1314	9.48535	10.1605	10.1063	10.7744
ivns1abpb	12.8212	13.8846	14.2778	14.2659	13.9751	14.3329	13.7624	14.0351
jag1b	11.3502	11.825	11.4682	10.6477	10.7851	10.4918	10.4914	10.4559
jmjd6	7.01382	6.47685	6.63294	7.01824	7.03807	7.05141	7.53257	7.15539
josd2	11.678	12.2375	12.225	12.4663	12.673	12.7318	12.8826	12.6466
JPH2	10.4558	10.8074	10.123	10.2965	9.74803	9.29805	9.44546	9.38094
kal1b	6.9	7.18984	7.50439	7.81403	7.27357	7.56779	7.56421	7.99735
kdelr2l	11.7578	12.3143	12.5352	13.042	12.6139	12.7067	13.1534	13.1435
kdrb	7.30867	7.4029	7.61126	7.901	8.00117	7.78177	8.2279	7.60481
klf7l	8.63973	9.10425	9.62631	10.0027	10.5604	10.2989	11.139	10.8167
klfd	10.0447	10.0088	9.7658	9.50955	8.22276	8.65951	9.0383	8.5624
kptn	8.99329	9.72821	9.57583	9.55328	9.4768	9.65944	9.50221	9.69249
krml2.2	9.78396	10.1026	10.1084	10.4089	10.6827	9.94797	10.7208	10.9593
krt1-19d	13.2085	14.5769	14.2566	13.875	12.2412	12.4396	11.3797	12.774
krt15	15.0516	15.0632	14.3907	13.9912	12.9219	12.999	11.7763	13.1838
krt4	16.3489	16.8371	16.47	16.4079	15.6225	15.5025	15.0701	15.8247
krt5	16.4877	17.1918	16.8913	16.7579	15.9221	15.9283	15.4124	15.8304
lass5	12.0025	12.1818	12.5016	13.0647	13.5474	13.156	14.0889	13.157
ldb3l	13.9047	14.3714	13.6194	13.5252	12.9841	12.4358	12.8609	11.9675
ldb4	10.9272	11.7903	12.5785	12.8037	12.7246	12.8217	12.575	12.4906
leo1	11.5556	12.153	12.6184	12.868	13.1436	13.2018	13.5473	13.2608
lifra	8.67605	9.27405	9.4204	10.0169	10.7347	9.97172	10.3982	10.21
litaf	7.61506	9.38151	8.73853	9.82224	9.19044	9.69151	7.96165	7.57786
lmbrd2b	10.6451	11.098	11.489	11.2169	11.5175	11.3747	11.8122	11.8288
LOC100000061	8.52411	11.8273	13.0213	12.2387	14.0364	13.376	12.2602	14.8656
LOC100000194	8.04217	8.72322	9.34425	9.10804	9.58898	9.34714	9.48853	9.54297
LOC100000428	9.7505	11.5764	11.6351	13.2673	13.2347	11.7736	13.1061	12.856
LOC100000459	9.71844	10.2139	10.5129	11.2471	10.9499	11.0836	11.6525	11.6226
LOC100000550	7.6999	7.53725	6.28751	5.82663	5.88267	5.80303	5.15373	6.27818
LOC100001180	7.16279	8.17926	9.10944	6.00411	7.81618	8.79162	10.0093	6.07509
LOC100001282	9.10636	8.75974	9.29069	10.0135	11.6353	11.2936	12.5519	11.1016
LOC100001467	9.52543	9.64774	8.40005	8.60876	8.67605	8.4047	8.91499	8.80613
LOC100001502	7.62034	7.62276	8.54587	8.10615	8.32547	7.73354	9.59875	9.12982
LOC100001511	7.38052	8.21043	8.3497	8.75352	9.60281	8.7993	9.39141	8.98712
LOC100001538	4.78127	5.33992	5.43566	6.73688	5.95912	6.84005	5.99793	6.38654
LOC100001610	13.6443	14.3057	13.7229	13.3385	12.7822	12.1211	12.2016	11.3214
LOC100001659	6.96075	7.00944	6.28073	6.26301	4.31116	5.57681	4.80041	4.93637
LOC100001666	5.71769	6.93509	7.0766	7.14503	6.76857	6.19594	6.90452	6.96163
LOC100001684	10.8269	11.425	10.8463	10.4191	9.99122	9.30321	9.22017	8.521
LOC100001799	8.19527	7.60847	6.87984	7.36249	7.0694	5.53942	6.90253	7.35282
LOC100001832	7.24228	8.79571	9.05296	8.88415	9.50678	8.91747	9.29376	8.93508
LOC100001903	10.2663	11.0551	11.6866	11.9023	11.6391	11.4787	11.7283	11.6109
LOC100001938	3.87518	4.41496	4.53711	4.76749	3.21283	3.66057	3.96146	3.26787
LOC100001946	7.97563	7.68028	7.60576	6.97645	6.37809	6.62089	6.6854	7.37413
LOC100001999	6.32122	7.17832	6.84827	6.0512	3.88631	5.84249	5.38683	4.87324
LOC100002040	11.7044	13.2535	12.9198	12.5199	12.4417	12.4637	12.29	11.9353
LOC100002106	10.8397	10.7598	9.3887	9.43471	9.61988	9.17127	9.75193	10.2945
LOC100002262	11.8732	11.0537	9.02441	10.393	9.78572	10.0717	9.75808	10.1772
LOC100002367	8.1748	8.85612	8.55483	8.75549	9.29871	8.98009	9.61798	9.06719
LOC100002378	8.81255	6.11124	4.64239	4.02113	3.90182	4.40171	4.59103	3.88585
LOC100002400	9.11548	10.3068	10.6933	10.8774	10.9583	11.0871	11.5728	11.544
LOC100002541	10.1435	8.7002	8.18228	10.184	10.2659	9.09877	10.4938	11.2552
LOC100002565	7.69135	6.66768	5.4232	5.9295	5.20291	5.2308	5.1936	5.2718
LOC100002756	12.0667	12.6334	12.4858	12.6295	12.7716	12.8556	13.3101	12.6815
LOC100003048	8.8209	8.58025	7.59359	6.42462	6.47542	6.09748	6.23904	6.78734
LOC100003285	11.1194	10.3584	9.50054	8.78443	7.68774	7.68363	8.49162	8.25519
LOC100003554	6.38436	7.60501	8.93713	9.37607	9.28013	8.89839	6.81582	9.73128
LOC100003570	6.66297	7.14863	7.22905	7.09184	7.61309	7.60911	7.46995	8.18738
LOC100003574	5.18868	5.46693	5.69543	6.1549	6.17004	5.90125	6.14632	6.44608
LOC100003598	3.74874	6.44663	7.49498	7.5615	3.47806	8.14726	5.80319	5.72544
LOC100003680	9.9549	10.6571	10.7723	10.847	10.7163	10.7835	10.796	10.9348
LOC100003810	6.64849	7.36863	7.31925	7.61636	7.72359	7.92059	7.78184	8.95723
LOC100003961	15.1776	16.7429	17.124	17.4852	17.284	17.631	17.4909	17.7316
LOC100004224	6.21971	6.91632	6.17315	6.75224	9.8385	8.23753	9.71181	8.38888
LOC100004678	8.89312	9.71844	9.2152	9.16055	8.38088	7.08251	7.69007	7.33684
LOC100004856	8.31935	8.90296	8.08556	7.58228	7.72682	7.37669	7.41938	7.25308
LOC100005124	5.12402	4.42475	4.79918	5.46354	6.62137	5.69632	6.68346	6.79913
LOC100005130	7.50913	6.87527	5.89952	6.0898	5.69091	5.34528	5.83879	6.4453
LOC100005140	7.51313	7.81864	6.61729	5.74762	5.29637	5.24619	5.48261	5.43573
LOC100005396	9.54548	9.94036	9.91143	11.3075	11.2325	11.2328	10.4004	11.1467
LOC100005510	8.03668	9.56646	9.93558	10.1218	10.2147	9.97411	10.2972	10.8563
LOC100005632	7.02878	7.82734	7.44957	8.28726	8.55203	9.16227	8.92504	9.35447
LOC100005660	7.31013	7.26911	6.92748	6.79204	6.59572	6.70952	6.66223	6.47825
LOC100005736	8.60022	9.46924	9.51895	9.89288	9.9795	9.99221	10.1139	10.0141
LOC100005747	10.5488	10.7143	10.0445	9.68192	9.38499	8.86602	8.95399	9.17137
LOC100005753	9.13314	9.91566	9.69449	10.1179	10.2179	10.0778	10.2439	10.1905
LOC100005808	10.2788	10.7262	10.5845	9.77656	9.11792	9.68271	9.06713	9.68237
LOC100005934	4.99533	5.88113	5.11063	6.2427	4.64753	5.23766	4.73621	6.82782
LOC100006085	12.5232	12.8284	12.2997	12.2067	11.5984	10.3875	10.8789	10.5703
LOC100006456	8.26115	8.05043	8.49198	9.0538	10.6086	9.56933	11.4322	9.86706
LOC100006575	7.126	7.61993	7.70813	7.78529	8.36922	7.84175	8.27053	7.81013
LOC100006620	9.93895	9.79869	7.95609	8.4646	7.02498	7.14624	7.09108	6.97244
LOC100006655	7.73559	9.8073	8.89117	10.0045	9.49305	9.26865	9.09442	9.94954
LOC100006915	16.3385	16.646	16.203	16.0732	15.6499	14.7976	15.2806	14.8443
LOC100007033	7.69877	7.73626	7.77898	7.95481	7.54945	8.44415	7.43287	7.86932
LOC100007159	11.6562	12.7742	12.6892	12.7302	12.3876	12.4322	12.4903	12.6162
LOC100007304	8.57491	8.85738	9.42156	10.1314	10.6412	10.3208	10.3693	10.5403
LOC100007326	8.47133	8.60137	8.72209	8.52574	8.59753	8.32961	8.41471	7.68711
LOC100007704	9.39536	9.8396	10.2364	11.2225	10.6721	10.4809	10.7626	11.2262
LOC100007819	9.2561	9.23724	8.57808	8.68478	8.23862	8.14797	8.38674	7.95008
LOC402976	10.0044	9.80413	8.78798	8.25935	8.56128	8.27777	8.94555	8.97949
LOC407656	9.529	10.1277	10.12	10.7356	11.068	10.5694	11.4945	10.6543
LOC407685	9.96773	10.9732	11.2356	11.9051	12.2427	12.0778	12.3455	12.2577
LOC553217	9.09935	8.50811	7.68957	7.84222	6.83125	6.81195	6.62283	7.39413
LOC553286	9.6555	10.0454	10.8585	10.9531	11.0264	10.8724	11.4061	11.0485
LOC553307	10.0428	10.5213	10.825	11.0681	11.281	10.9038	11.7413	11.7031
LOC553326	10.2836	10.7515	10.1193	9.8155	9.61221	9.0076	9.35323	9.05763
LOC553343	9.86583	10.4015	9.35973	8.44445	7.78257	6.77339	6.76076	6.00572
LOC553371	10.4088	10.0646	8.83734	7.97866	7.17831	6.93519	6.57129	7.39452
LOC553472	11.1762	9.95235	8.49896	9.11542	8.87555	9.93928	9.86099	11.1705
LOC553527	12.191	13.3126	13.2024	13.2948	14.3218	13.7896	14.7414	14.1375
LOC555324	8.85088	9.20393	9.44982	9.9165	9.33922	8.73032	8.95537	9.92627
LOC555334	16.7405	18.2603	18.5223	18.8042	18.6855	18.7573	18.7764	18.5882
LOC555478	7.62644	6.93316	5.9939	6.06515	5.91814	5.19596	6.30609	6.55895
LOC555483	8.20437	7.22165	7.83823	8.81969	8.3425	8.75483	9.05766	9.35098
LOC555536	8.23115	8.64824	9.06724	9.44729	9.94106	9.46061	9.98308	9.70527
LOC555548	9.52141	9.37825	8.67421	7.85247	7.32566	6.80115	7.07702	7.13063
LOC555578	7.48299	7.66463	6.81155	7.85692	6.52753	6.72998	6.59842	6.81636
LOC555742	8.87429	9.46316	9.64223	9.81866	9.79693	9.68017	10.0126	10.2303
LOC555824	6.32783	6.86954	6.77227	7.09459	8.17127	7.58015	8.34147	7.91325
LOC555974	7.01585	7.10506	6.75589	7.42405	8.28905	8.07067	9.00051	7.69047
LOC556000	7.20013	7.31383	6.82311	7.47755	8.61893	8.14521	8.53352	7.75285
LOC556057	7.14224	6.99028	6.56149	6.58272	5.57101	6.58297	5.73875	6.39548
LOC556081	7.71761	9.12984	8.83331	8.61476	8.8966	8.77079	8.82714	8.81918
LOC556154	9.00263	8.79188	7.39164	7.22513	7.30832	7.46101	7.22117	7.58495
LOC556379	8.3215	8.87872	8.66262	9.16259	9.5218	9.2257	9.89648	9.54434
LOC556386	9.68988	9.60186	8.88432	8.70669	8.25921	8.68753	8.27125	8.62154
LOC556445	8.52098	10.358	10.6138	10.6904	10.3658	10.3015	10.4458	10.7455
LOC556578	9.40616	11.1123	11.7365	11.2653	11.7622	11.4646	11.6607	10.8642
LOC556580	5.2472	5.47096	6.30679	6.41138	7.14305	6.63773	6.73991	6.95214
LOC556613	7.44028	7.37536	7.8424	7.13315	7.91138	7.38101	8.46614	8.18706
LOC556640	11.3079	11.7683	11.3419	9.57124	8.62707	9.4781	8.24666	9.12493
LOC556703	12.4037	13.0388	12.5522	11.9833	11.8258	11.7176	11.6028	11.3846
LOC556791	11.1095	11.6741	12.2143	12.3248	12.4101	12.1525	12.3925	12.4576
LOC556874	9.8741	9.56028	8.54683	8.06447	7.88992	7.7254	7.63693	8.17817
LOC556899	7.35937	7.42139	7.88346	7.88088	9.25766	8.16107	8.81389	8.8051
LOC556971	10.2843	11.0259	11.8612	12.2623	11.9322	12.0274	11.7151	12.88
LOC557031	9.94748	10.6901	10.6886	10.9204	11.6402	11.4159	11.8516	11.6119
LOC557043	7.73894	7.65404	7.36182	11.7986	11.693	9.68827	11.7127	10.5358
LOC557053	5.74568	6.77539	5.92104	4.3646	4.74203	5.678	6.15374	4.94133
LOC557209	5.90396	10.2246	11.1348	8.02583	5.19656	8.21517	10.8959	10.4159
LOC557454	11.6295	12.1608	10.8942	10.1679	11.258	11.4181	10.933	10.3752
LOC557584	5.50359	6.28667	6.50449	6.19145	7.32156	6.99946	7.2707	6.59535
LOC557665	7.21346	8.01187	8.08356	8.70231	8.66195	8.70359	8.69962	8.90132
LOC557820	7.65374	8.28102	8.58324	9.00489	9.3951	9.37592	9.67563	9.39184
LOC557898	9.86166	9.84636	10.2138	10.6097	10.3012	10.3024	10.7543	10.9997
LOC557975	8.69733	7.83199	6.84492	9.90136	10.1984	8.52403	9.98712	9.88593
LOC558224	6.93888	6.99144	5.97793	5.49374	5.4302	5.17769	4.98587	6.08997
LOC558396	8.34162	8.93932	9.40813	10.1814	9.90111	10.7777	11.2417	10.0259
LOC558407	7.47995	8.40374	8.86981	8.93052	9.30537	9.38369	9.62938	9.482
LOC558408	11.0322	11.5075	10.8065	10.2698	9.80047	8.9711	8.58683	7.71205
LOC558565	10.1282	10.2153	10.91	12.5622	10.4576	11.0546	10.2969	12.4646
LOC558601	10.3793	9.76515	7.70834	7.17977	8.41095	8.03605	8.7343	7.72821
LOC558648	9.3732	9.8868	9.64397	10.3149	11.0046	10.2213	10.9396	10.7745
LOC558671	7.88247	7.97742	7.15114	7.19776	6.76303	6.34834	6.04146	5.83158
LOC558777	7.91071	7.12117	6.79519	6.96773	6.97155	7.22337	8.7941	8.10241
LOC558924	8.78885	9.0957	9.57509	9.72847	10.0617	9.86442	9.90562	9.77823
LOC559010	5.80747	6.60469	6.63217	7.13091	7.88254	7.50897	8.15978	7.75967
LOC559040	9.34225	9.84301	9.93807	10.4204	10.8627	10.3887	10.8895	10.3148
LOC559133	7.31191	7.51847	7.27785	7.51258	8.01854	7.7406	8.33845	8.19071
LOC559245	6.75034	6.90155	5.6471	5.3602	6.16809	6.52936	5.37501	5.25135
LOC559249	7.35617	8.27759	8.44375	8.4827	8.22848	8.47663	8.58882	8.8314
LOC559281	7.68798	7.84957	7.2043	7.01553	7.1706	7.09171	6.99532	7.17413
LOC559333	8.69954	9.35758	9.60707	10.0395	9.97734	10.0644	10.0761	10.0038
LOC559804	6.76449	7.30465	7.70039	8.13702	8.3814	7.86997	8.02641	8.15754
LOC559821	11.5148	11.7029	11.6683	11.8947	10.0306	10.3552	8.83601	10.7341
LOC559864	7.48375	6.72994	6.91825	7.60522	8.31683	7.68972	7.81309	7.97219
LOC559908	6.87682	7.48626	7.42063	7.8131	8.41596	8.08867	8.43577	8.64432
LOC559993	9.55657	10.6524	10.9289	10.6872	10.5208	10.3218	10.317	10.3714
LOC560446	4.76115	5.07358	5.18834	5.9775	6.65542	6.6426	7.24261	6.87149
LOC560476	7.07594	6.76489	6.59063	10.1133	9.88021	7.71933	7.80447	10.5367
LOC560569	8.3334	10.0547	10.2184	10.9559	10.6347	10.9329	10.9158	10.5395
LOC560601	9.54089	10.1664	10.4881	10.5573	10.713	10.3758	10.5475	10.5003
LOC560651	11.257	10.5039	8.93821	8.69712	7.21902	8.15398	7.79186	9.7357
LOC560838	10.6626	9.50349	8.67319	9.13578	10.0679	9.67474	10.3449	10.4779
LOC561267	12.535	13.4858	13.5771	14.3772	14.4606	14.5986	14.9604	14.8448
LOC561273	10.013	10.9801	11.0206	11.1633	11.1538	11.0462	11.0628	11.1311
LOC561538	9.46923	12.7885	13.2684	13.4129	12.5313	13.4184	14.1543	12.9467
LOC561607	6.91321	7.44209	6.7232	6.41199	7.59602	6.43008	7.21052	6.67133
LOC561688	10.2871	10.5138	9.38431	9.42247	9.06969	9.34147	9.24588	8.99933
LOC561704	6.93982	8.47909	10.5244	11.0498	11.7235	12.4305	11.5192	11.2096
LOC561766	8.20817	8.23365	9.71667	9.60876	10.6627	10.1206	10.7385	10.8669
LOC561780	8.11384	9.18611	9.38903	9.66876	10.9686	10.6581	11.2559	10.2436
LOC561790	8.56231	8.3934	7.99103	7.98497	6.91204	7.44388	7.07303	6.9853
LOC561820	9.12573	9.2941	9.71258	10.2551	10.6689	10.3781	10.7214	10.2938
LOC561990	7.8776	8.52284	8.87239	8.58749	9.25912	9.14826	9.36897	9.60056
LOC562017	9.40361	10.3116	10.7632	11.984	11.0883	11.4513	10.7324	10.944
LOC562073	7.43997	7.56373	8.11079	7.06989	8.25841	8.22571	8.28387	8.53739
LOC562231	10.2338	10.9049	10.9377	11.396	11.6345	11.4082	11.8829	11.3466
LOC562242	10.1629	9.98866	10.6097	10.8258	11.5331	11.0924	11.8164	10.9834
LOC562438	7.14018	7.04568	6.10943	6.56368	6.5853	6.6449	6.51876	5.7459
LOC562445	8.08326	7.97108	8.1615	10.0763	9.39423	9.3695	10.3679	9.81056
LOC562465	9.05472	9.64406	9.61151	9.86731	9.98948	9.70566	10.0127	10.1001
LOC562468	6.38744	7.00784	6.55864	6.80291	7.39307	7.2823	7.1869	7.19248
LOC562490	8.71913	9.56811	9.94515	9.80688	9.91603	9.93945	10.3024	10.1656
LOC562554	8.50868	8.87048	6.90117	5.62835	5.02878	5.34061	5.18544	5.56724
LOC562602	9.29432	9.8466	9.10984	8.37322	8.02167	7.62174	7.69896	7.44849
LOC562627	7.88572	6.90056	5.86154	5.86612	6.18546	5.89289	6.28657	6.48013
LOC562675	6.41235	6.73789	7.50933	8.02468	6.92056	6.09416	7.72405	8.39704
LOC562717	6.73349	7.54819	6.34138	5.62194	6.2867	7.32734	7.35255	5.61092
LOC562744	7.26648	7.21355	6.14642	6.01714	6.28897	5.64966	5.81736	5.90216
LOC562826	9.70262	9.72052	10.0297	10.2827	10.8029	10.5329	11.261	10.5697
LOC562857	6.46064	7.45703	7.65626	7.5658	7.7055	7.5392	7.91576	7.52427
LOC562869	11.8318	12.2702	11.7333	11.6282	10.8933	9.88941	10.4114	10.1413
LOC562939	7.46109	7.75341	7.97079	8.3436	8.71993	8.51444	8.93137	8.54747
LOC563020	8.43673	9.22638	9.07841	9.57623	10.453	9.7887	10.7918	10.3163
LOC563111	7.67426	7.80504	7.31048	7.40262	8.73763	8.07228	8.55122	8.25703
LOC563114	8.4772	8.90372	8.88172	9.07772	9.22611	9.58357	10.4148	10.5717
LOC563124	10.4601	11.0292	10.8056	11.1485	11.0794	11.0906	11.6346	11.507
LOC563141	7.05489	7.52178	7.41066	7.95153	8.8343	7.86605	8.62101	7.85389
LOC563150	5.10692	6.76871	8.92369	7.70448	6.40914	5.84766	8.93139	8.18982
LOC563245	5.52272	6.16261	5.5187	5.43345	5.19433	4.76951	4.75898	4.86274
LOC563265	10.8537	11.3093	11.3548	11.6882	11.4351	11.8061	11.69	12.0752
LOC563270	6.18824	6.8161	6.41589	7.10447	7.8703	7.62587	8.0501	6.79217
LOC563328	8.04472	8.74193	8.86202	8.40542	9.17314	8.95593	9.44718	9.05907
LOC563341	9.48586	11.1403	12.4294	12.8534	13.1204	12.808	13.5323	12.339
LOC563375	6.96604	7.74517	7.76078	8.24669	7.95119	8.54165	8.10354	8.20006
LOC563400	16.0759	15.2077	14.8289	15.1681	14.7808	16.2282	14.3623	12.7902
LOC563408	6.6498	7.15265	7.05948	7.10714	7.75384	7.76022	7.98959	8.30906
LOC563410	13.703	14.4213	14.9311	15.0799	15.2879	15.2825	15.3438	15.2583
LOC563546	8.28355	8.08363	6.58052	9.18192	8.13121	7.59899	6.98921	9.08883
LOC563714	8.65081	8.65469	7.60529	7.92228	6.76983	6.68287	6.93634	7.45707
LOC563831	7.154	7.62326	6.74504	4.74378	4.34718	5.71291	5.78731	4.81033
LOC563854	8.28446	9.1845	9.07146	9.28283	9.256	9.25713	9.37543	9.63361
LOC563884	4.64649	4.84359	4.95024	5.39731	5.57821	5.66211	6.0225	5.88003
LOC563901	8.64962	9.23997	8.84824	9.62602	10.202	9.99452	10.2755	10.0598
LOC563907	5.19939	5.55216	5.34676	5.28131	6.64836	6.24944	6.96982	7.35617
LOC563981	12.3739	13.6164	13.174	13.8334	14.0004	14.2631	14.5419	14.3509
LOC564048	8.95295	9.6713	10.2659	10.5194	10.496	10.6709	10.6096	10.1836
LOC564088	11.1617	12.496	12.9596	12.7894	13.5499	13.0158	13.6732	13.4008
LOC564249	6.97914	7.22213	7.29198	8.22168	8.07546	8.33181	8.48795	9.05165
LOC564267	9.25762	9.79379	9.31067	7.90498	8.81009	8.38573	8.36694	8.14885
LOC564392	8.46362	8.22985	6.9976	6.94349	6.3191	6.08122	6.07922	6.07899
LOC564474	6.69598	5.87362	3.34696	7.65106	6.81691	5.69272	3.46277	7.96738
LOC564600	9.16845	9.53724	9.48439	9.96842	10.2673	10.0064	10.7338	10.3582
LOC564651	10.7985	11.1202	11.3125	11.7135	12.165	11.8152	12.1739	11.8876
LOC564764	10.0576	10.8032	10.9426	11.2912	11.3121	11.4391	11.4374	11.2261
LOC564830	11.4343	10.8307	9.81563	9.4825	9.43899	9.16854	9.15232	9.98
LOC564868	7.32745	6.92941	7.08909	5.28175	5.63516	5.15504	4.70064	3.25712
LOC564892	7.98393	8.84955	9.00913	9.31344	9.65879	9.35793	9.93298	9.5153
LOC565111	6.74512	7.50082	7.80623	7.87854	8.54251	8.32731	8.26239	8.33808
LOC565251	7.69205	8.16235	8.32603	7.75839	8.49083	7.5747	8.14757	8.21212
LOC565309	14.4271	15.8848	16.5844	17.6859	18.2915	18.0414	18.3971	18.0419
LOC565428	7.83894	8.05381	7.38543	7.45466	7.15832	6.80027	6.51001	6.4766
LOC565454	10.1688	12.4464	12.9747	14.4326	14.6627	14.594	15.6296	13.0939
LOC565462	7.91443	8.83228	8.64207	9.31497	9.4537	9.54556	9.39389	9.59495
LOC565484	5.52245	5.88908	5.458	6.0866	6.77313	6.06277	6.72874	6.51851
LOC565583	10.9016	10.6927	10.1905	9.34712	8.92127	9.21049	9.17018	9.04318
LOC565728	8.14116	9.63846	9.24224	9.2763	7.80492	8.11622	6.857	8.90996
LOC565767	3.82814	4.08041	6.65164	7.52753	7.85928	7.65541	8.11817	7.37758
LOC566031	8.2207	8.17262	8.22412	8.61447	8.91607	8.72544	9.45388	8.97164
LOC566044	10.0708	10.8317	10.8674	10.9197	11.0862	10.9849	11.566	11.1211
LOC566085	12.2293	13.1658	12.2274	11.9415	11.0359	10.6593	10.5965	9.82857
LOC566268	14.4672	11.6077	12.0762	14.0748	15.8787	14.5365	16.4479	15.9713
LOC566281	8.02364	7.60702	6.64367	6.60654	6.44742	6.02173	5.99964	5.83138
LOC566313	9.513	9.6028	10.1302	10.2802	10.722	10.9734	11.3979	10.4949
LOC566344	9.27299	10.2476	8.80337	7.22204	7.55083	6.76285	7.48874	8.10826
LOC566377	8.73977	9.01326	8.72057	9.32626	9.81373	8.94524	9.65553	8.99253
LOC566445	13.9766	13.8799	11.981	10.7215	7.97598	8.65573	7.00356	8.82145
LOC566447	7.39384	7.22625	7.27359	7.6943	6.74411	6.30176	6.8349	8.07772
LOC566470	4.88301	5.99396	6.44139	6.79199	6.63516	6.98152	6.3	6.88498
LOC566515	11.3219	12.2709	12.3989	12.8528	12.8886	12.8698	13.3492	13.1469
LOC566570	8.90897	9.13095	8.32012	10.9057	9.02521	8.41033	7.49129	10.3207
LOC566612	4.44618	4.72587	5.13861	5.60886	4.71302	5.60829	5.13634	5.825
LOC566646	8.66103	13.0188	14.0365	14.1759	9.96724	14.27	12.2357	11.5635
LOC567047	10.0114	11.3433	11.5746	11.574	11.3888	11.7247	12.0268	12.1631
LOC567237	4.85773	5.07497	5.16292	5.16272	3.94987	4.54529	5.04032	5.68577
LOC567379	8.41838	8.4266	6.56323	5.5718	5.35672	5.13844	4.83493	5.92282
LOC567535	5.83946	5.84842	6.18229	8.77684	10.6913	10.9599	10.1034	11.5625
LOC567630	11.2577	11.0742	9.86452	9.26416	9.18667	8.98645	9.02619	9.11693
LOC567691	11.8106	12.8195	13.424	13.4652	13.6334	13.6429	14.4762	14.1493
LOC567965	8.57676	8.77879	8.94247	9.3374	9.73035	9.80512	10.0526	9.51137
LOC568005	9.21646	10.9256	12.0656	12.5193	13.4478	12.596	14.0619	12.718
LOC568167	13.4448	12.7078	9.74988	9.85007	8.78834	8.08161	7.19872	8.10961
LOC568266	11.1811	11.6575	11.1437	10.9833	10.5104	9.35933	10.0216	9.93141
LOC568275	9.7057	10.4591	10.1959	10.8149	10.9958	11.0921	11.028	11.0659
LOC568322	9.04125	9.1657	8.27662	8.18803	7.45663	7.55809	7.23984	7.34994
LOC568359	7.75009	8.56277	7.99138	7.98255	7.90688	7.47928	7.5783	7.22694
LOC568371	6.3695	6.13062	5.75088	4.60381	3.62133	4.90445	5.07423	5.14807
LOC568573	7.7663	8.44	8.98217	8.71507	10.2269	9.41316	10.2242	9.8041
LOC568605	13.95	14.7596	14.2066	14.1032	13.7793	13.5195	13.9366	13.5204
LOC568900	9.86194	9.6437	8.22479	8.26894	7.14669	7.39776	7.44346	7.59882
LOC569005	9.48702	10.613	10.8578	12.4563	11.7031	11.7245	11.9587	12.3105
LOC569128	6.05299	5.72782	5.08274	5.27806	4.65499	5.04718	5.06149	5.02294
LOC569162	6.79413	7.62613	8.44947	9.23501	9.0074	8.9965	9.59524	10.2836
LOC569348	6.26043	7.67061	8.20559	8.57577	7.88154	8.63833	8.14522	8.78562
LOC569489	14.188	13.5795	11.3788	10.2853	8.86167	8.75589	8.43489	9.99179
LOC569518	5.50107	4.90908	4.75577	6.8007	7.35928	4.75969	4.78864	6.995
LOC569755	13.4516	13.3836	11.8998	11.5959	10.9477	10.9882	10.8805	11.6023
LOC569807	11.3614	11.1538	9.68468	9.00607	9.01119	8.5015	9.45442	8.93814
LOC569825	8.59103	8.59228	9.01163	9.32834	9.29151	9.56334	9.74851	9.8528
LOC569868	10.3847	10.5725	11.4031	11.5295	11.3093	11.3871	11.6626	11.7513
LOC569958	14.8034	15.0731	14.76	14.9567	14.3148	14.0318	13.0113	14.2832
LOC570074	3.79805	3.81464	4.7412	6.19259	3.39302	4.27428	5.05539	6.53104
LOC570148	10.0125	10.7922	11.0972	12.0841	11.9798	11.8627	11.5143	12.2221
LOC570157	7.58701	7.62808	6.95216	6.24999	5.76872	5.97144	6.05237	6.20191
LOC570477	12.6056	12.7113	12.1291	12.3444	11.8314	12.1627	12.1547	12.5098
LOC570549	7.93691	8.63994	9.19409	10.3757	10.27	10.1793	10.8196	10.5587
LOC570571	7.5851	8.17168	7.01317	6.43376	5.2135	5.94173	5.08464	4.89688
LOC570626	9.21849	10.2529	10.5022	10.9744	11.3233	11.5107	12.3553	12.1049
LOC570649	4.35724	6.83128	6.48618	8.51531	10.4398	8.72015	8.08438	4.67654
LOC570912	5.89646	6.99087	7.35681	8.35793	8.06615	8.14954	8.0455	8.63588
LOC571301	5.78026	6.43496	6.28025	6.70036	7.6114	6.42436	6.64415	7.46664
LOC571352	7.00111	7.77994	7.88957	8.53679	8.68179	8.0433	8.42346	8.34129
LOC571431	7.91736	7.99741	8.42238	8.81696	8.99776	8.88601	9.17921	9.69093
LOC571492	6.95296	7.35528	7.46162	7.55646	7.90271	7.74902	7.85467	7.76546
LOC571501	7.8739	8.3586	7.5246	10.0217	11.1963	9.62246	11.2592	10.241
LOC571581	6.04892	6.48038	6.94661	6.79719	7.19795	6.9995	6.57615	6.88428
LOC571639	5.41803	6.31863	5.33147	5.72431	5.90712	6.7535	5.50579	5.67236
LOC571662	9.97904	10.0702	10.017	10.4822	11.023	10.7271	11.4691	10.6898
LOC571671	10.602	11.8467	12.0257	11.6583	12.1573	12.1696	12.3018	12.0013
LOC571819	8.61343	7.69617	4.75064	5.33223	5.57265	4.59056	5.66062	5.8412
LOC571948	4.28076	4.87591	7.18593	5.7402	4.43747	4.77493	6.49485	6.49104
LOC571961	7.31699	7.55407	7.67282	8.09882	8.60263	8.23158	8.8907	8.71976
LOC572041	8.1614	7.20708	6.08268	5.78727	5.12714	5.41774	5.53126	5.99855
LOC572053	6.25042	5.71596	5.80083	6.53821	7.27469	6.88552	7.76243	7.98386
LOC572250	6.73358	6.14164	5.51525	5.75481	5.86801	5.61311	5.59534	5.60893
LOC572323	8.45663	9.97837	9.37783	9.81283	10.6997	10.1137	10.9137	10.1476
LOC573265	8.40388	9.15415	9.64721	9.77889	9.94876	9.80934	10.1582	9.43992
LOC791514	5.03226	5.27388	4.93135	4.09428	5.34335	4.93707	5.43144	5.28947
LOC791723	13.7579	2.57265	13.3653	2.50588	13.926	9.25822	12.674	13.7642
LOC792338	7.4089	8.08958	8.77331	9.51371	10.1614	9.73431	10.592	10.2627
LOC792389	8.9466	10.0663	9.64537	11.077	10.6143	9.46581	9.84676	11.4223
LOC792467	15.4744	15.0197	13.8135	14.7698	15.9967	16.108	16.1342	16.8193
LOC792516	5.78868	6.67754	6.08863	5.01046	5.47302	6.21552	6.26417	5.37008
LOC792610	13.1884	13.8786	13.9164	14.8611	14.9116	14.5585	14.4815	14.177
LOC792623	13.1909	14.6033	15.3076	15.473	15.809	15.7229	15.8129	16.0926
LOC792660	2.38772	2.66616	2.41324	3.14445	2.76663	2.24645	2.42575	2.37073
LOC792773	6.90361	6.84588	6.10794	5.72369	5.04706	5.22113	4.94304	5.71172
LOC792900	5.61029	5.19369	5.74689	6.44225	6.7998	7.04678	7.51146	7.53913
LOC792926	5.14298	5.82837	6.23006	6.47428	6.40873	6.06096	7.21169	7.23836
LOC792951	14.1026	15.2644	16.0697	16.4799	16.7148	16.758	16.5978	16.1461
LOC793200	13.687	14.5901	14.9055	15.0858	15.2639	15.178	15.5456	15.1494
LOC793213	5.36241	4.99472	6.71897	7.03078	7.1749	9.08492	7.17082	8.60968
LOC793242	5.48648	5.65244	5.33841	5.17048	5.98878	5.52173	6.08266	5.63734
LOC793259	8.68563	8.97147	6.60373	6.90003	5.68043	5.73158	5.3777	6.14078
LOC793348	11.4552	12.6631	13.2918	13.4058	12.7576	12.3683	12.329	11.7938
LOC793423	9.74788	10.5164	10.5418	11.2076	11.4061	11.4485	12.1657	12.1157
LOC793461	9.38706	9.61142	7.55849	7.56302	7.53558	7.53922	7.89245	8.01969
LOC793730	8.07696	8.1663	8.28666	8.79613	9.06339	8.85808	9.29724	8.88725
LOC793949	17.4547	17.5657	17.5697	17.7316	17.8439	17.7795	17.9156	17.7815
LOC794053	9.11175	9.02829	8.13028	7.91973	6.87371	6.81735	6.72942	5.97719
LOC794493	8.72539	8.02325	7.67208	7.41435	6.91818	7.12423	7.12179	7.20225
LOC794796	8.53927	8.65356	8.63013	9.1582	9.7306	9.52835	10.3557	9.98733
LOC794975	8.13912	8.93321	8.82875	9.28807	9.42489	9.20455	9.69841	9.34946
LOC795050	3.23752	3.42809	3.66128	3.11292	3.78855	4.22165	4.72567	4.11515
LOC795191	8.55111	7.47499	6.31829	5.41994	5.51292	5.10121	5.50011	5.66861
LOC795228	3.84965	5.11676	5.42031	5.63129	6.24822	5.49089	6.57255	6.47007
LOC795272	8.49249	9.42367	9.48198	9.78044	10.4347	10.2491	10.1095	10.02
LOC795359	7.33898	7.79465	7.99126	8.49579	9.83001	9.50639	10.2259	9.1976
LOC795623	5.43556	5.62721	5.71201	6.44515	6.99547	6.66829	7.51757	6.9861
LOC795806	5.12994	5.89973	6.62399	7.4782	7.49248	6.98412	6.62451	7.71992
LOC795901	11.5984	11.2617	9.13535	9.50883	9.30375	8.95407	7.87476	8.92869
LOC795992	7.97972	8.58918	8.66884	8.61782	9.02352	8.72297	9.34228	9.24803
LOC796127	8.23722	8.42763	8.99605	9.19879	9.51049	9.47953	9.2603	9.26547
LOC796294	13.3272	13.762	14.1428	14.4636	14.3566	14.7063	14.5037	14.6578
LOC796404	9.00357	9.00921	9.32053	10.3262	11.0566	10.9626	11.3632	11.0001
LOC796593	6.76661	7.76676	7.97572	8.07176	8.13546	7.9395	7.94183	7.88708
LOC796693	10.6287	11.1879	9.87866	9.80352	8.92395	8.2213	8.42401	7.14155
LOC796852	6.31134	6.74996	5.5386	5.7728	4.83062	5.26136	4.62948	4.89382
LOC796981	12.0149	12.631	11.7559	11.5228	10.4791	10.3694	10.1966	10.3403
LOC796996	10.8918	9.91446	13.0372	13.772	13.7252	13.4466	13.9752	13.6375
LOC797162	11.1714	11.817	10.8366	10.1048	9.45967	8.42715	8.86023	7.781
LOC797178	8.21537	9.35395	9.33321	9.51799	9.30937	9.52068	9.27789	9.56467
LOC797181	6.2446	6.52583	7.01596	7.19724	7.15388	7.44673	7.32496	7.23831
LOC797182	11.9886	13.1359	11.6791	11.0526	12.4648	13.5055	13.5736	11.168
LOC797315	8.81063	10.2435	9.44818	9.18706	7.24051	8.47571	6.92572	7.18223
LOC797365	9.61801	11.5263	12.1041	13.5295	15.2125	14.6343	16.4842	15.2958
LOC797490	6.38504	5.27459	4.1663	6.90627	5.0417	3.12384	3.45796	6.84866
LOC797520	8.50297	8.86607	9.1018	9.06177	9.37489	9.38662	10.0551	9.62496
LOC797575	4.01439	6.14373	4.95728	5.21604	4.09665	4.37447	2.36188	4.43901
LOC797729	5.06449	5.52154	5.48935	5.8016	6.17894	5.84116	6.03804	5.43923
LOC797752	5.71443	7.91025	7.49261	7.49701	6.42678	6.28343	5.23908	6.91471
LOC797815	6.70238	9.40415	11.5082	11.7691	12.3051	11.4278	10.9173	11.2372
LOC797878	6.67827	6.96797	6.89119	7.12747	8.73549	7.93791	7.13907	8.78325
LOC797968	10.8974	11.3391	11.0443	11.4172	11.1288	10.916	11.3628	11.8466
LOC797982	9.62253	10.621	11.2587	11.3756	11.6367	11.5871	11.5143	11.0673
LOC798011	8.83239	9.84373	10.3486	10.6557	10.2963	10.346	10.8309	10.6665
LOC798276	9.52961	9.91739	10.0527	10.1929	10.1225	10.1776	10.559	10.3816
LOC798369	10.5715	10.942	10.4766	9.27845	9.32073	9.49214	9.00769	9.5998
LOC798447	5.30448	4.93574	4.54118	4.39243	3.20406	4.42766	2.57198	2.48592
LOC798462	10.5892	11.4146	11.3135	11.8237	11.9911	11.735	12.3218	11.8986
LOC798735	4.25023	4.94237	5.16786	5.35501	5.50442	5.52961	5.63427	5.11962
LOC798751	11.9548	12.5264	11.7197	11.493	11.0857	10.569	10.4537	9.90207
LOC798756	11.3015	10.8457	9.68313	9.46289	8.83098	8.98129	8.70289	9.07935
LOC799144	7.89411	8.74199	8.11751	8.146	9.05553	8.58737	9.1744	8.25321
LOC799166	7.34249	6.97142	6.2187	5.34566	5.10244	5.38261	4.96488	5.20967
LOC799290	13.6562	14.3502	13.2897	12.8858	12.6742	12.5858	12.6645	12.4549
LOC799440	8.88797	9.63272	9.53713	9.88003	9.30539	8.97022	9.13632	9.4638
LOC799556	10.5255	11.6055	11.6915	11.7024	11.6458	11.8215	11.9153	12.0328
LOC799958	7.90289	8.84305	8.41623	8.97928	9.52457	9.35567	9.95987	8.96863
lox	11.4118	13.3267	13.4707	11.8487	12.2868	12.6423	11.9259	12.3243
loxl3a	8.58221	8.25858	6.80535	5.95728	5.39908	6.31777	5.63684	6.25947
lrpap1	12.0295	10.729	11.3565	11.3265	12.38	12.8772	13.0402	13.0171
ltv1	10.9189	11.5097	11.5082	12.0472	11.7421	11.9025	12.2128	12.2196
mafl	7.49581	7.84647	7.99691	8.32627	7.91621	7.90167	8.27764	8.33405
mao	10.5618	9.84493	8.86687	8.47755	7.71575	7.58518	6.93542	7.94092
map1lc3a	11.1204	12.1367	12.6805	12.6119	12.8623	12.6846	13.0272	12.7404
matn1	7.2992	7.61196	6.31364	5.31353	5.76775	5.5465	5.58523	5.26594
matn4	6.17664	6.52507	6.07137	5.26506	5.19741	4.5609	4.7937	4.93205
mcl1b	13.5478	13.2901	13.9257	14.3942	14.9024	14.5543	14.7753	14.2564
mcoln1	5.69918	6.33641	6.45672	6.84205	7.55372	7.06433	7.5196	7.18553
mdh1b	13.6999	14.2657	13.3677	13.2348	12.5909	11.9916	11.8029	11.6269
med22	7.67532	8.05041	8.12969	8.18246	8.11319	8.22701	8.3525	8.61042
med7	7.93413	8.61762	8.61425	8.61002	8.16916	9.01392	8.71804	9.26054
meig1	8.73778	8.87705	8.8632	9.19177	9.18438	9.3557	8.97722	9.21013
memo1	9.78493	10.5074	10.6901	10.856	10.985	11.1278	11.541	11.1566
mest	10.4147	10.6798	10.7053	10.9099	10.8261	10.8359	11.0705	11.3436
metrnl	10.9508	11.6292	12.1297	12.5558	12.8451	12.7631	13.3475	12.6811
mfsd2	12.3733	12.1909	12.7644	12.9898	13.2419	13.3207	13.3923	12.6504
mg:db01c02	8.20444	7.87371	7.07845	6.4777	5.81767	5.24153	5.49594	5.37872
MGC162129	7.74231	7.38538	7.8922	8.23594	9.22206	8.77733	9.43111	9.18906
MGC162585	11.2066	12.0862	12.2746	12.3916	12.5788	12.6594	12.5484	12.3439
MGC162648	10.4377	11.0512	11.1424	11.8138	12.0271	11.8323	12.3152	11.949
MGC163140	10.5835	11.3871	11.6102	11.8642	11.6625	11.7183	12.2572	12.3071
MGC171429	10.4236	11.0908	11.5573	11.6198	11.8204	11.4186	11.5082	11.127
mibp	13.7706	13.5929	13.399	13.2252	12.4686	12.8117	13.0784	12.9181
midn	10.9398	9.9035	10.7981	11.0436	11.6339	11.5295	11.721	11.3319
mknk2	10.5562	11.1719	11.6097	11.4082	12.111	11.6453	12.2785	11.4759
mkrn1	10.515	11.3741	12.0643	12.3815	12.6921	12.3781	12.8165	12.7849
mmp13	13.3798	13.6796	15.0796	14.9008	17.3187	17.4404	18.4809	17.4711
mmp14a	12.3835	13.5717	13.9271	14.0044	13.8752	14.3099	14.2026	14.3093
mmp14b	13.1543	14.4396	14.6979	15.0448	15.1331	15.4547	15.5795	15.3981
mpp1	11.511	12.2634	12.8752	13.4331	13.6417	13.2163	13.2242	13.3749
mpx	6.84642	7.47004	7.83715	8.22619	7.2107	7.92692	7.52684	7.7586
mstn	8.9167	8.863	8.25305	7.91473	7.98355	7.62545	7.6859	7.91165
mthfd1	12.1225	11.9181	12.0877	12.9247	12.7789	12.4815	12.6154	13.3355
musk	8.18545	7.26322	6.81112	6.49538	5.48533	5.65043	5.6046	6.90454
mybpc1	8.73496	9.16379	7.67642	6.56749	5.81275	6.2556	5.7807	6.35525
mycb	12.9104	11.9323	12.1282	12.6177	12.8273	12.5238	13.2459	12.7861
myo3a	8.00905	8.23787	7.57875	8.62828	8.76237	8.20478	7.70181	8.81244
myod	9.35067	9.4514	9.47659	10.382	11.2378	11.2046	12.2619	11.4301
myog	7.04159	7.23115	6.09555	7.05349	7.71754	7.63764	8.82349	8.99469
myoz2	12.3386	12.6336	12.285	11.5686	11.6614	10.7171	11.4863	10.5597
napa	12.4336	13.1272	13.325	13.5308	13.5454	13.1848	13.8635	13.5037
nbl1	9.00632	8.66852	7.29681	6.75119	6.43915	5.72033	5.7316	7.204
ncan	3.76302	4.51392	4.85688	5.36905	4.88648	5.05483	5.1642	5.475
ncl	14.4711	14.8792	14.6492	14.7907	14.3776	13.9873	14.3352	14.1282
ncstn	5.85644	6.65412	6.7967	7.20115	7.01797	7.6514	7.19012	6.9134
ndel1b	10.6897	11.0586	11.9919	12.4353	12.6014	12.5364	13.0519	12.7961
ndrg1	10.901	10.8801	11.3297	10.9296	12.4396	12.3587	13.1427	12.1205
ndrg1l	10.5882	12.5253	11.3098	9.88042	13.2118	13.4043	14.1444	11.5437
ndufa12l	7.22934	7.63267	8.04987	8.29338	8.28203	7.9246	8.12241	8.5151
nek4	9.25184	10.4512	10.5576	10.2233	10.0883	10.3678	10.2804	10.3068
nfil3	11.2098	12.7119	12.7918	13.0582	13.941	13.7056	14.3468	13.7866
nin	7.47628	6.75854	6.23898	6.49934	7.68289	6.13682	5.6904	6.90218
nkx2.7	4.69998	6.15207	6.16685	6.36835	6.58071	6.63135	7.13634	6.77194
nlcam	10.2083	10.7303	10.8358	11.2922	11.7588	11.2914	12.2272	11.5072
nmt1	10.1291	10.9607	10.9314	11.5656	11.2648	11.4161	11.8682	12.0704
nol10	10.3761	11.133	11.2783	11.5214	11.2767	11.3334	11.7282	11.7598
npc2	13.4559	13.5527	13.59	13.5757	13.6784	13.7699	14.5103	14.4554
nploc4	7.21594	7.76717	8.02915	8.9055	9.11928	9.49339	9.86182	9.92486
nppa	8.01819	8.563	9.19621	9.68875	10.1505	9.96024	10.6956	10.6814
Nr0b2	7.90133	6.45015	5.57978	5.97399	5.83837	5.52408	5.10892	5.55054
nr1d1	7.92913	7.41937	9.78512	11.1463	9.73962	7.47944	9.18875	11.1772
nr2f5	8.63337	9.24301	9.42809	9.47653	9.49902	9.60783	9.67017	10.0408
nr4a3	9.46894	8.82394	9.35891	9.41893	9.84858	9.22679	9.78849	8.90809
nras	10.6147	10.96	11.0595	11.4902	11.2482	11.3073	11.7386	11.2318
nsfb	8.24326	9.42177	9.48223	9.80237	9.9086	10.0375	10.2136	10.388
nsfl1c	12.8453	13.2881	13.3675	14.0654	13.7786	14.3265	14.7362	14.8675
nt5e	11.0116	11.656	11.8099	10.7519	8.99499	10.1945	9.07108	10.2509
ntd5	12.0392	13.5842	14.6812	14.1998	14.8621	14.5002	15.0445	15.0502
nudt5	9.54134	10.1294	10.3638	10.6307	10.685	10.8844	11.3181	10.9963
odc1	13.5725	13.3933	14.3251	15.5779	16.8782	16.1385	17.3481	15.9711
opn1lw1	14.2963	15.575	14.9523	11.9913	12.8283	14.1058	14.5229	13.0428
opn1mw4	10.5329	11.3534	10.1222	7.20379	8.90233	9.38038	9.44121	7.81712
opn1sw2	12.8756	13.5469	12.5629	11.2548	11.641	12.0426	12.1945	11.3512
opn3	6.87989	7.85548	6.85312	5.85725	6.57039	7.43127	6.73771	5.74515
or107-1	2.49544	3.32013	3.51164	4.0208	3.89789	3.42187	3.5297	3.66043
or111-9	6.41833	7.17961	6.77305	6.77515	6.73548	6.51426	6.5783	6.33501
osbpl1a	6.51362	7.5061	7.58184	7.59379	8.03828	8.02362	8.36518	8.02545
osbpl9	9.60731	10.4328	10.2239	10.7655	10.6877	10.6285	10.6913	9.95262
osr2	15.7331	15.9884	15.6206	15.5435	15.2154	14.4275	14.7805	14.5187
oxnad1	8.28244	8.80457	9.04577	9.32403	9.08864	9.13331	9.26278	9.27989
oxsr1b	9.28048	9.80736	9.6692	9.8247	9.3266	9.52654	9.71373	9.93684
pa2g4b	12.228	12.7461	13.1254	13.665	13.6688	13.9482	14.3793	14.4507
pdc1	8.79957	8.51687	7.32766	8.62058	9.61257	8.36773	8.39691	9.46468
pdc2	11.1348	10.6621	8.99448	11.714	11.8572	9.79639	7.81748	11.7115
pde6c	9.43231	8.93675	9.83025	10.5543	9.92807	6.49376	9.61952	10.619
pdgfrl	11.349	10.837	9.41594	8.43637	8.84162	8.25425	8.86829	8.84664
pdia4	11.8407	14.0347	15.346	14.3683	15.3798	14.7041	15.1978	14.3399
pdip5	10.9138	11.7144	12.6243	13.4923	12.8802	13.209	13.3904	12.6264
pdlim1	12.6313	12.9104	13.7826	14.2147	14.5231	13.9285	14.7339	14.5067
pdp2	7.54917	8.39246	8.48012	9.75837	9.989	10.3067	10.6485	10.6388
pelo	10.8365	11.1161	11.1397	11.6605	12.2099	11.7224	12.9339	12.5152
per1	8.73594	8.53504	8.93036	10.7165	9.87835	8.79212	8.84926	10.459
per3	7.00012	6.33598	6.06845	8.05557	9.15008	6.75183	6.12935	8.15271
per4	9.04275	7.83124	7.76751	11.1258	10.5159	8.47655	8.52111	10.8802
pex5	11.9156	12.2918	12.5658	13.0203	12.9923	12.761	13.3262	13.3219
pfkfb1	10.387	11.2158	10.7778	10.6306	10.4146	10.0854	10.5005	10.7222
pfkfb3	11.2551	12.2395	12.1514	12.2096	12.6197	12.467	13.7669	12.6431
pfkfb4	13.3816	15.3062	15.8805	15.5023	15.8598	15.7839	15.6197	15.0657
pgm2	10.3676	10.7542	11.0721	12.0027	12.0161	11.8408	12.7909	11.9303
phb2	12.742	13.3111	13.4438	13.8234	13.5789	13.6151	14.0118	13.9637
phc2	12.1292	12.777	13.3489	13.4987	13.9799	13.5389	13.7531	13.2667
phf23a	7.93786	8.32757	8.26849	8.7081	9.24241	8.81467	9.37365	8.92819
pi15	7.72715	8.38359	8.76698	9.78109	9.70938	10.6482	10.6275	10.1715
pi4k2a	9.60294	10.5121	10.4839	10.8804	10.799	11.1123	11.3288	11.1082
pitrm1	11.6838	12.2077	12.5179	12.93	12.7465	13.1787	13.3472	13.6791
pkd2	7.90108	8.17042	8.04719	8.29122	8.62124	8.5059	8.64671	8.68288
plekhf2	9.25458	9.56899	10.0818	11.0158	11.3358	11.2134	11.5266	11.2542
plg	13.8466	14.456	14.7286	15.299	15.1922	15.5396	15.1416	16.015
plrg1	8.9187	9.75904	9.47482	10.093	9.9351	9.85198	10.4442	10.3072
pomt1	8.52573	9.58647	9.64471	9.86142	9.43043	9.77098	9.82808	9.98621
popdc1	9.69036	10.3458	9.9305	8.91863	9.10845	8.62154	8.78194	8.59201
pp	7.54527	7.17365	7.48242	8.40972	8.60083	5.79744	7.53992	9.18282
ppp2r2d	8.89373	9.63156	9.45267	10.0927	10.1992	10.1146	10.7059	10.3537
ppp6c	12.6484	13.2532	13.6539	14.1957	14.3588	14.076	14.5846	14.1874
prkar1a	9.87201	10.4728	10.7918	10.978	11.0171	10.7621	11.5938	10.6612
prkcbp1l	10.0895	10.5573	10.7613	10.7488	10.7662	10.9241	10.8904	10.7899
prkch	7.27602	7.92939	7.69252	8.53989	8.77081	8.31266	8.93493	8.54191
proml2	9.44806	9.35607	10.1095	8.32765	9.95853	9.29593	10.2149	8.56483
psma6a	12.5587	13.1623	13.3414	13.8861	13.8256	14.1273	14.5881	14.7923
psmb5	11.2287	11.6777	11.8913	12.5331	12.6639	13.0478	13.4726	13.5234
psmb6	13.6815	14.1766	14.4713	15.1496	15.1541	15.3391	15.7927	15.8412
psmb7	13.4626	13.9751	14.3385	14.9072	14.9736	15.4901	15.7996	15.7878
psmc1a	13.2911	13.8919	14.1147	14.8375	14.8797	15.1217	15.5051	15.5458
psmc1b	13.5197	14.5634	14.8694	15.6701	15.7107	16.043	16.4153	16.4179
psmc3	12.3069	12.8291	13.3896	13.9307	14.0333	14.1843	14.9253	14.6582
psmc4	14.0321	14.2455	14.5634	15.1763	15.215	15.4641	15.9194	15.891
psmc6	13.5579	14.3615	14.5536	15.1989	15.1616	15.5417	15.9145	15.9169
psmd1	10.4862	11.3799	11.5523	12.3652	12.2984	12.5212	12.722	12.6673
psmd11b	10.6898	11.2194	11.5378	12.0904	12.1229	12.5412	13.002	12.9549
psmd13	9.3508	9.74358	9.95044	10.3233	10.0772	10.7129	10.7863	10.8462
psmd3	10.4289	11.1944	11.477	12.0859	12.4698	12.2565	13.1342	12.8546
psmd4	12.4726	13.1447	13.4249	13.93	13.9273	14.0021	14.5183	14.4492
psmd7	12.0622	12.6379	12.7091	13.2543	13.1395	13.4399	13.9284	13.6815
psme3	11.2113	11.5082	11.4502	11.9661	11.6692	11.6713	12.4422	12.0884
psmg2	11.5098	12.026	11.7976	12.2215	11.9731	12.2226	12.4368	12.6995
ptf1a	4.56924	5.85382	5.52061	6.0235	5.69892	6.91454	6.50253	6.70797
ptgisl	11.4014	10.9107	11.7274	12.4167	12.6257	13.0564	13.2252	12.7847
ptgs2a	12.9452	12.5015	12.7279	13.8366	15.1889	14.9117	16.2351	14.5587
ptgs2b	10.9159	9.9179	10.7265	12.0586	13.382	13.8081	14.3388	12.9981
ptpn2	8.54967	9.30793	9.02029	9.03944	8.60717	8.89186	8.59533	9.0371
ptpn2l	9.48938	9.96145	10.1249	10.1472	10.3226	10.075	10.4811	10.3017
ptpn6	10.5185	11.1388	11.5903	12.0049	11.5075	11.5395	11.5162	12.0496
pwp2h	9.46389	10.0954	10.0627	10.3212	9.9706	9.97832	10.6205	10.6521
pxk	9.96271	11.1211	11.3163	11.7793	12.1525	11.8426	12.1658	11.7926
pygl	11.9696	12.6203	9.76698	10.1137	8.60844	9.7996	9.58334	10.3869
rab14l	9.84532	10.4265	10.5686	10.8731	10.61	10.8709	10.8892	11.259
rab1a	12.8952	13.5848	13.8034	14.1427	14.1519	14.0144	14.6233	14.2195
rab24	10.2151	10.8304	11.1309	11.3863	11.3529	11.0664	11.5797	11.3245
rab5al	12.329	12.7685	12.9222	13.094	13.2539	13.2446	13.7495	13.4103
rad1	9.72903	9.81009	9.30465	8.76987	9.24681	8.73117	8.94883	8.78234
rbm18	10.027	10.637	10.7662	11.0157	10.8445	11.0792	11.2071	11.1708
rbm35a	10.5107	11.7003	11.674	11.2482	10.7366	10.9367	10.5853	10.8372
rbp4	10.6815	10.3633	10.1394	9.5875	9.91357	9.90165	9.71575	9.96021
rdh1	12.6389	12.274	10.8726	10.368	9.28269	8.01455	8.36134	9.26478
rdh12l	12.7451	13.351	13.5978	13.5689	13.7454	13.965	14.4049	13.4999
rer1	11.4095	11.7526	11.854	12.2541	12.2632	12.2517	12.8158	12.3813
rgs12	7.03882	7.11275	7.28178	7.36662	7.60381	7.43662	7.61805	7.3554
rh50	8.33087	6.33682	4.82069	6.86344	5.20072	4.71	5.34221	6.70539
rhcg	10.4715	11.4816	11.5542	12.1477	11.4685	11.9583	12.3542	12.1452
riok2	11.3064	11.716	11.7532	12.131	12.4843	11.9098	12.5502	12.3709
ripply1	7.28386	7.90833	7.99556	8.01362	7.72329	7.47439	7.82626	8.1381
rnf11	11.605	12.7902	12.7885	12.4787	12.192	12.319	11.9542	12.2809
rnf146	9.14641	9.45763	9.28074	9.36013	8.88543	9.31409	9.06545	9.00559
rp2	10.3985	10.8791	11.0551	11.4509	11.5584	11.7075	12.0876	11.6398
rp42-pen	12.5389	13.4313	14.2664	14.3349	14.7452	13.9688	14.3975	14.0278
RP71-15H20.7	9.08934	8.77518	8.50005	8.52396	9.02213	10.5513	11.0366	11.0577
RP71-5C20.1	10.3126	10.1318	9.39654	9.3144	8.10804	9.4035	8.80779	8.88809
rpa1	10.7258	11.4051	11.425	11.9307	12.1749	12.1871	12.4185	12.2921
rpepa	12.5001	12.2899	13.7578	14.1882	12.0161	10.5564	13.1253	14.1007
rrbp1	11.6456	11.2895	11.963	12.9998	12.0587	12.8663	12.6555	13.7044
rtcd1	11.3317	11.769	11.7567	12.2066	12.267	12.1965	12.7077	12.1756
rtn2b	10.2859	10.3687	9.54726	9.38088	8.78778	7.91952	7.76052	7.95305
rtn4a	11.7525	12.1147	12.2551	12.7479	12.4806	12.6065	12.4435	12.7761
rtn4rl2b	5.73326	6.11304	6.29335	7.83354	6.85991	7.90768	7.33852	7.54909
runx1	7.14952	7.30394	7.6624	8.07202	8.51605	7.96378	8.6972	8.26604
rx1	6.50606	5.498	5.52755	5.31502	6.80024	5.65164	5.6479	5.45071
ryr1b	9.00386	9.24254	8.70952	8.48107	8.1474	7.66639	7.44394	6.75244
ryr3	13.1197	13.6455	13.0394	13.1234	12.4008	11.8675	12.1542	11.2461
sap18	11.3834	11.8453	11.8721	12.218	12.0329	12.0838	12.5222	12.4602
sat1	11.793	12.2898	12.1175	11.6459	10.8948	11.3007	10.6597	10.8138
sb:cb252	14.5116	15.8762	16.5529	17.616	18.1361	17.9751	18.2673	17.9896
sb:cb307	9.79744	10.6707	10.6673	10.439	10.7735	10.9312	11.4875	11.1283
sb:cb458	11.1624	12.3729	12.9633	13.1551	13.2099	13.1942	13.5396	12.8015
sb:cb62	9.47885	9.82809	10.0756	10.3444	10.2603	10.4455	10.5358	10.6827
scinlb	12.8199	14.4262	14.5424	14.2204	12.8703	13.1669	12.5754	13.0076
scn4ba	9.97624	9.89881	9.0083	8.94244	8.8415	8.65212	9.05781	8.98414
scyl3	10.1233	11.514	11.3527	11.6644	11.7042	11.5025	11.6096	11.6616
sdf2	10.3691	10.5537	10.8902	11.2512	11.107	11.1751	11.6007	11.5559
sdf2l1	10.3715	11.3126	11.8878	12.0488	12.4176	12.0962	12.7416	12.0486
sec11a	12.8058	12.9677	13.2568	13.7339	13.4456	13.5871	13.9396	14.0361
selt2	12.2519	12.6581	12.9733	13.3211	13.1528	13.4658	13.8174	13.5909
sema4e	9.98287	11.2277	11.2361	11.4854	12.2111	11.2704	12.1312	11.7788
sept9a	10.2797	10.9186	11.023	11.8152	12.1277	12.0123	12.6495	12.2414
sepw2b	12.8866	13.8077	13.6991	13.8903	13.5744	13.4473	13.9981	13.7368
serac1	8.9809	10.321	10.2848	10.2411	10.5341	10.5725	10.706	10.4253
serhl	10.4363	11.1889	11.0787	11.2352	10.9218	11.0613	11.2974	11.8252
serinc1	14.0206	14.7984	15.0518	15.2256	15.2678	15.3333	15.4015	15.2676
setd7	11.9434	12.8142	13.1598	13.288	13.2125	13.5331	13.4684	13.7405
sgcd	9.61134	9.88893	9.03194	9.07519	8.79237	8.34597	8.90927	8.38168
sgk1	12.5812	12.7606	13.6629	14.0842	14.6477	14.4443	14.8268	14.7101
sh2d3cb	8.0619	8.34119	8.91165	9.04357	9.30542	9.19822	9.58808	9.15984
shhb	6.30654	6.6701	6.35563	5.44491	4.78537	4.52212	4.87413	5.44379
shq1	11.1841	11.4957	11.3666	11.1843	11.0702	10.6129	10.7644	10.4513
si:ch211-103f16.4	9.08318	8.48577	7.17274	6.99019	6.57945	6.84149	6.66163	6.48114
si:ch211-103f16.5	8.2938	8.64171	7.61379	6.07262	5.80048	5.42902	5.43912	5.35974
si:ch211-112m17.3	6.92996	6.94985	6.97832	7.69658	8.43391	7.48693	8.00611	7.39643
si:ch211-119b12.6	6.67646	6.86755	7.31078	7.84983	7.21111	6.80853	7.21412	8.07384
si:ch211-11f8.1	9.82555	10.9513	11.2195	11.833	12.1136	11.9572	12.2366	12.0101
si:ch211-122c9.1	8.10621	8.57998	8.64104	9.00493	9.76186	9.41832	10.3455	9.65383
si:ch211-132b12.7	8.29873	8.1093	8.14944	10.7005	9.44204	8.04238	8.41426	10.4731
si:ch211-154o6.6	15.8369	17.4432	17.6949	17.6832	17.6907	17.9298	17.8561	17.446
si:ch211-186m12.3	8.73658	8.88857	8.93868	9.48353	9.2901	9.65509	9.1631	10.3271
si:ch211-191i18.2	4.41405	5.83162	5.71986	6.531	5.85412	6.33962	6.68058	6.80994
si:ch211-196l7.3	9.8237	10.224	10.4578	10.6403	10.8103	10.724	11.133	11.2348
si:ch211-197g15.7	8.18585	8.87363	7.52523	7.94052	7.51609	7.10807	7.58831	7.14651
si:ch211-198b3.2	8.17474	8.51397	6.95802	6.10632	6.51424	6.23699	6.32802	6.45274
si:ch211-199m3.9	8.5424	9.36084	9.67665	9.8261	9.89262	9.75601	9.7994	10.2666
si:ch211-203h15.1	4.48336	5.23382	4.90623	5.24493	4.46621	4.2167	4.27501	5.02911
si:ch211-208c9.4	6.23504	6.81693	6.87299	7.1107	7.40057	7.20063	7.50032	7.23181
si:ch211-218c6.6	9.70636	10.527	10.9987	11.1923	11.3222	11.4144	11.8943	11.5062
si:ch211-219a15.4	6.99186	6.79347	6.30196	6.20802	5.45027	5.11715	6.7158	5.47054
si:ch211-222e23.8	7.66398	8.07249	8.25991	8.92701	9.62345	9.37431	10.0784	9.55973
si:ch211-232m10.4	10.0645	10.7135	10.8507	10.9637	10.8989	10.8474	11.2404	11.4316
si:ch211-239j15.1	6.64195	6.6497	7.4159	8.4613	7.70022	7.30611	8.86208	9.33772
si:ch211-240l19.7	15.347	14.6253	12.8092	12.3395	10.928	10.9658	11.9453	10.7893
si:ch211-242e8.1	4.09564	4.40427	4.98263	6.0768	4.96772	4.03754	4.7168	6.35863
si:ch211-251k4.1	7.12336	7.16897	6.41567	6.40027	6.26932	5.68181	6.06468	5.93295
si:ch211-262h13.5	11.271	11.0828	9.93723	10.0275	9.49414	9.93545	9.24193	10.6267
si:ch211-271b14.2	6.3609	6.14197	5.91413	5.94634	5.82793	5.50014	5.55281	7.62639
si:ch211-276e8.1	7.59801	7.8613	7.56206	7.37016	7.14691	6.82176	6.77659	6.93425
si:ch211-284a13.1	9.2553	7.80665	8.40717	11.2068	10.1905	8.07221	8.38164	11.1484
si:ch211-284e20.8	11.1378	10.7718	10.6614	10.7023	11.4417	12.4326	12.666	13.9032
si:ch211-63o20.5	9.68442	9.17295	9.43729	11.6319	10.2739	9.01363	9.30565	11.3811
si:ch211-81a5.8	7.3669	7.70608	8.3785	10.6628	8.77358	9.90379	10.5226	10.8609
si:ch211-93f2.1	14.4034	14.2274	12.3696	12.5051	11.5747	11.6732	10.6873	11.1319
si:dkey-102f14.5	5.41553	6.27687	6.70847	6.94901	7.27359	7.34435	6.71062	6.5668
si:dkey-103i16.2	11.2292	11.0888	10.3049	9.30524	8.99819	9.2505	8.88988	9.14021
si:dkey-114c3.2	6.96311	8.05603	7.91324	8.71793	8.44353	8.55185	8.23687	8.78303
si:dkey-11p23.3	10.0403	10.0197	10.5559	10.7957	10.9916	11.1745	11.3483	11.0816
si:dkey-121j17.1	5.02845	5.31432	5.49581	5.43546	5.79486	5.47753	5.56741	5.52642
si:dkey-121j17.3	7.05071	7.40301	6.88601	6.8346	6.70504	6.3888	6.57009	6.45886
si:dkey-12o15.1	8.86662	9.07677	9.03844	9.62007	10.3313	9.93857	10.3702	9.94109
si:dkey-14d8.3	9.25211	9.45442	8.83939	9.27289	9.78749	9.70172	10.6019	9.96623
si:dkey-14d8.5	9.29857	10.5434	10.714	11.1279	10.6283	11.3578	11.3398	11.3218
si:dkey-14d8.7	15.62	15.926	14.7711	13.7651	13.3344	12.6642	12.5782	11.5515
si:dkey-177p2.3	7.46628	8.73525	8.87999	8.9209	9.41309	8.94253	9.37855	8.98269
si:dkey-180p18.9	12.7507	12.8139	12.6645	12.6417	12.1337	12.2179	11.766	11.9757
si:dkey-184p18.2	10.8513	10.7462	12.0371	12.2112	12.516	12.4972	13.1202	12.6731
si:dkey-204a24.5	8.80973	7.85674	5.5521	7.91041	6.436	6.56449	5.80847	6.30768
si:dkey-204f11.62	10.7618	11.6694	11.8173	12.0072	11.912	11.9441	12.17	12.1347
si:dkey-207j16.6	8.14926	9.23783	9.81672	9.64738	9.89711	10.2156	10.3424	10.5894
si:dkey-21o22.1	8.05384	9.16845	10.4356	12.195	14.7147	13.3253	15.3689	13.9354
si:dkey-228a15.1	9.5364	10.9533	11.7439	12.2321	13.0734	12.8242	13.0504	13.3313
si:dkey-236e20.7	6.39613	6.59572	6.19384	6.12156	5.90416	6.06254	6.17926	5.7758
si:dkey-24p1.5	8.38957	8.59821	8.62858	8.9907	9.67209	9.41303	10.0037	9.398
si:dkey-261e22.2	8.99417	10.192	10.1636	10.3953	11.2511	10.778	11.4818	10.9585
si:dkey-274c14.3	10.0764	10.7207	10.2791	10.193	8.81264	10.5248	8.06337	9.37766
si:dkey-30h14.2	9.57605	10.6297	10.6609	10.9567	10.8364	10.8477	10.7806	11.0887
si:dkey-31f5.9	8.23689	7.24536	6.62289	5.83211	5.41694	5.87899	5.30835	5.79436
si:dkey-34f16.1	9.02616	9.94776	10.1079	10.3075	10.6368	10.5438	10.797	10.6885
si:dkey-3n7.3	7.2359	8.48909	7.83514	7.17336	6.98038	7.94612	8.89864	8.87411
si:dkey-45f10.3	10.1677	10.3111	9.84387	10.8258	11.1514	10.0732	9.78982	10.6669
si:dkey-78l4.12	8.92368	8.88876	8.37827	7.94295	7.50802	7.32736	7.87686	7.49581
si:dkey-85n7.5	12.3622	12.9672	13.0281	12.931	13.1658	13.2124	13.4924	13.4339
si:dkey-90m5.4	14.3115	15.6437	16.3326	16.4094	16.5614	16.5352	16.128	16.3246
si:dkeyp-109h9.2	7.91432	8.77114	8.57613	9.05935	9.02428	8.76742	8.16312	9.0481
si:dkeyp-24a7.1	6.79765	6.67976	6.87615	7.61946	7.8218	7.43288	7.59215	7.67571
si:dkeyp-34f6.5	4.38943	5.20912	5.72277	6.13607	6.97488	6.70575	7.00648	6.35433
si:dkeyp-38g6.2	6.6342	7.01028	7.31964	7.57974	8.15139	7.76911	7.77292	8.0008
si:dkeyp-38g8.3	6.703	7.83343	4.11529	7.71515	5.75411	7.245	4.05673	8.53412
si:dkeyp-90a8.1	8.76454	9.60654	9.71446	10.1045	10.345	10.2902	10.6026	10.3451
si:rp71-15k1.1	11.5324	10.0512	6.03622	9.73154	6.50867	9.75283	9.17961	10.7092
si:rp71-45k5.4	13.2312	14.0374	14.0396	14.8063	14.6375	14.8906	15.3477	15.4209
si:xx-bac7cse.2	9.14478	9.34438	9.69637	9.65607	10.4213	9.88924	10.5018	10.2166
siat6l	6.39966	4.06625	4.84346	5.83863	7.96502	6.16402	7.44582	7.42674
six7	8.11469	8.19819	8.67149	8.90676	8.51952	7.99403	8.77614	9.39156
slc16a3	12.2993	12.5112	12.7623	13.6415	14.3973	14.0947	15.3107	13.942
slc16a9a	12.2723	13.145	14.5955	15.2189	16.0424	15.4778	15.8576	15.9979
slc16a9b	8.61274	8.96226	10.0965	10.5162	11.0861	10.5746	11.5566	11.1857
slc25a16	9.51076	10.2163	10.3644	10.487	10.3628	10.03	10.6277	10.5155
slc25a25	14.5671	14.1046	14.3504	15.0011	15.3182	14.7601	15.6174	14.8695
slc25a43	9.97052	11.2388	11.2625	11.7326	11.6509	11.4228	11.767	11.5804
slc26a11	8.90959	9.84914	9.87595	9.9733	10.0656	10.0396	10.0921	10.0813
slc27a2	13.6398	12.8867	10.7917	10.4722	9.56603	8.44254	8.80523	10.1288
slc2a12	12.1407	12.8329	13.7092	14.6863	14.2693	14.2605	14.1012	13.9425
slc30a5	10.7703	11.625	11.7289	12.0028	11.9323	12.022	12.1674	12.1012
slc30a7	12.8564	14.0923	14.3373	14.2425	14.3572	14.2075	14.2146	13.7043
slc33a1	8.67545	9.52606	9.63844	9.78756	9.86526	9.90794	10.1465	10.2305
slc35b1	12.3724	13.7012	14.0168	14.2928	14.5994	14.1066	14.2343	13.602
slc39a7	10.8555	11.5123	11.6766	12.0116	11.5918	11.9753	12.042	12.3914
slc4a2	8.34446	8.71913	9.43788	9.6539	9.99426	9.77635	10.3082	10.6342
slc5a8l	10.5664	10.2561	10.7609	11.8433	12.2636	11.9791	12.2071	12.0823
slc7a3	9.76442	8.97821	9.63141	9.07715	9.53131	9.9269	9.57346	9.33417
slc9a8	9.63532	10.3881	10.5807	10.845	11.0967	10.9663	11.0022	10.8865
smad1	7.74961	8.29712	8.18946	8.9951	9.18412	9.13781	9.79521	9.43497
smcr7l	8.41511	9.24144	9.04436	9.30451	9.02956	9.14837	9.11428	9.15988
smoc2	7.33106	7.56125	7.09104	6.44906	6.0735	5.95902	6.38137	6.594
smu1	9.74953	10.4336	10.4397	10.6059	10.57	10.5619	10.9294	10.9506
smyd1a	13.2079	13.527	12.5917	12.9832	12.0757	12.337	11.6637	11.4173
snai1b	4.09318	3.36017	3.21622	3.29914	5.16008	5.15613	5.95781	5.19924
snd1	8.21504	8.52392	8.59217	8.97276	8.91935	8.68294	9.11528	8.96446
snf1lk2a	4.21403	2.94828	4.17307	4.69121	5.10554	4.51271	4.86163	5.01526
snrpc	11.4654	12.1301	12.1814	12.4022	12.1388	12.1477	12.5986	12.4482
snx12	11.3042	11.7446	11.8025	12.1386	12.012	11.942	12.3482	12.2223
snx17	10.4044	10.9594	11.2388	11.5659	11.741	11.4317	11.9255	11.9397
snx4	9.35836	10.4602	10.5732	10.8053	10.7879	10.7209	11.002	10.7666
snx5	10.3493	11.1191	11.2575	11.5942	11.3523	11.4949	12.0071	11.9858
sort1	10.0412	11.0464	11.6593	11.3825	12.0349	11.7361	12.3629	12.4283
sox19a	9.84377	8.65443	7.75501	7.0508	7.28652	7.58703	7.81585	6.93618
sox19b	8.11298	8.65503	8.37753	7.64408	6.8438	7.50937	6.88107	7.24826
sox3	10.968	11.4035	11.3529	9.90443	8.57085	9.37705	8.6179	9.42837
sox9b	9.68184	11.4744	11.1708	11.8207	11.4163	11.3023	11.3379	11.7773
spg21	10.8472	10.9922	11.1796	11.6827	11.3304	11.7285	12.1039	11.7173
spns1	11.8456	12.9303	13.092	13.5302	13.6152	13.4654	13.5582	13.5212
spon2b	12.5199	13.6024	13.0344	9.63641	11.2369	11.8353	11.5579	11.3863
spra	8.52281	8.33796	7.94199	7.83352	7.89289	7.86316	7.56544	7.29485
sptlc2	11.2532	12.3306	13.0598	13.6558	13.8386	13.6518	14.4173	13.9659
src	8.416	8.69876	8.95221	8.94935	9.83338	9.45337	10.0784	9.56485
st3gal2l	8.12073	8.1747	8.60135	9.14643	9.4941	9.19343	9.64424	9.54948
st6gal2	5.97967	6.73461	7.19322	7.6634	8.17093	7.80171	8.4989	8.1999
stam	8.91929	9.51222	9.7424	9.9404	10.1228	10.418	10.7242	10.4581
stambp	11.179	11.7588	11.8317	12.0457	12.4348	12.4328	13.1854	12.7881
stmn4l	9.17669	9.70545	9.42346	10.2954	10.8353	10.5092	11.0398	10.4718
stx5a	10.2016	10.1811	10.4008	10.9244	10.8625	11.0512	11.4052	10.6192
sult1st1	9.14324	8.88191	8.94626	9.53937	9.58673	9.68773	10.0776	10.0612
syngr3	10.9323	10.5035	10.5099	10.318	9.62513	10.3175	10.1548	7.79471
t54l	10.7197	11.1426	11.1349	11.4263	11.3623	11.4132	11.8477	11.4854
taf5l	8.8744	9.42652	9.2577	9.72491	9.70756	10.0408	10.2059	10.6899
taz	9.57051	10.6271	10.8264	10.8464	10.5702	10.6949	10.721	10.9179
tbc1d7	10.0822	10.9433	11.3153	11.5785	11.5535	11.2305	11.4271	11.1921
tceb3	8.55142	11.01	11.4577	12.1344	12.2413	12.2834	12.9098	12.8482
tcf21	6.48162	6.84539	7.68279	7.76329	7.72108	8.13648	7.70029	8.08269
tfpi2	8.60468	8.369	8.79203	8.93829	10.1169	9.8747	10.947	9.76733
tgm2	9.00676	9.2589	8.16668	8.66381	7.68515	7.81174	7.50351	7.04503
thex1	10.1156	10.31	10.5307	10.7336	11.3366	10.5333	11.5913	11.4775
thop1	12.1628	12.3733	11.1794	11.2753	10.1636	9.6164	9.59571	8.9679
ticam1	7.68544	8.401	8.1353	8.34746	7.97514	8.57908	8.07708	8.14287
timp2b	11.0551	12.5027	13.3528	13.8963	14.9667	14.6142	15.5173	14.9504
tlr5a	6.19088	8.25872	7.38285	7.72285	8.16237	9.40831	8.9202	8.34381
tm9sf1	9.32036	10.1395	10.3534	10.7565	11.104	10.8498	11.1727	10.7937
tmbim4	11.9701	12.5314	12.7652	12.9982	12.9402	12.9288	13.3633	12.968
tmem38a	11.7491	12.0208	11.3376	10.9114	10.2382	9.82271	9.75662	9.54184
tmem41b	8.034	8.46051	8.41211	8.93703	8.9674	8.78342	9.15608	8.69923
tmod4	13.0853	13.2798	12.5868	12.3683	11.7896	11.32	11.2849	10.8705
tnc	7.89955	8.01682	6.63589	6.766	6.38599	6.51881	6.44476	6.82433
tnnc	17.1352	17.3755	17.036	16.9773	16.65	16.1684	16.4127	15.943
tob1b	13.6086	13.9538	13.6683	13.8304	13.4996	13.1729	13.211	12.8711
tollip	13.0012	13.4652	13.5358	13.75	14.3822	14.9582	14.6228	14.4847
tpm3	14.9912	15.1292	15.5516	15.9725	16.3619	15.9729	16.8062	16.2646
tpm4	11.4041	11.2288	11.6411	11.662	12.133	11.9422	12.6702	12.3834
tpma	16.9049	17.2037	16.8308	16.7978	16.3479	15.8486	16.072	15.4306
tppp3	11.3787	10.4997	9.4875	8.83844	7.81746	7.87031	7.52143	9.02236
tpte	9.36652	10.2709	10.7104	10.902	11.1538	11.796	12.1012	11.9043
traf2b	6.40615	6.69623	6.68569	7.59991	8.26132	8.04068	8.08942	7.92628
traf4a	9.84823	9.77292	9.86257	10.5746	10.6037	10.4223	11.0564	10.4061
tram	10.8146	11.7178	11.641	11.957	11.3281	11.5603	11.1411	11.0577
trim13	6.51945	7.4859	7.29082	7.64068	7.75008	7.67675	7.73633	7.65545
trnt1	9.3751	10.1819	10.3384	10.411	10.1228	10.1728	10.5508	10.5045
ttc35	9.78827	10.3547	10.3068	10.4698	10.3639	10.4784	11.0222	10.8215
ttnl	15.3523	15.9741	15.526	15.2384	14.6116	14.0702	14.121	13.206
ttr	11.2738	11.14	11.0973	11.982	12.1129	12.5212	12.4693	13.3404
txnipl	2.93776	4.56252	5.19968	5.4292	5.16341	4.85977	4.77208	4.55732
txnl1	10.6388	11.8342	12.2423	12.634	13.1448	12.7975	13.5132	13.8648
txnrd1	9.73972	10.1529	10.5057	11.2337	11.1154	11.1127	11.5426	11.2458
uba5	10.6868	11.5505	11.6327	12.0717	12.0825	12.438	12.8049	12.2305
ube2g2	12.6144	13.1444	13.2013	13.545	13.3367	13.3109	13.8063	13.5187
ube2h	10.3087	11.2912	11.5059	11.9543	12.2337	11.9553	12.0646	11.6105
ube2i2	11.4745	12.3133	12.2987	12.676	12.59	12.4814	12.9312	12.7893
ube3c	9.84252	10.5132	10.5189	10.9116	11.0455	11.0207	11.2092	11.3179
ubl7	9.91477	10.4908	10.6568	10.8635	11.2242	11.2378	11.7958	11.6154
ubxd2	8.24971	9.549	9.29909	10.0076	9.86923	9.91625	9.63517	9.99233
ugdh	9.95755	9.13367	10.2457	10.2663	10.5758	10.8157	11.1425	10.4687
ugt1ab	10.7702	9.20636	8.52487	7.84344	8.01552	8.39425	8.085	7.46258
unc45b	12.9877	11.3156	9.8119	10.4912	11.2005	10.7219	11.099	11.3077
unc50	11.4639	12.0351	12.3718	12.693	12.5677	12.8631	13.1006	12.9792
uppl	11.8443	10.1218	10.7659	11.5976	10.0209	10.577	9.88465	10.9836
uso1	10.2457	11.0945	11.16	11.1846	11.2272	11.2507	11.4013	11.3224
usp14	11.8377	12.4811	12.7764	13.5561	13.5063	13.7889	14.4997	14.4226
usp20	6.02823	6.17577	6.29705	6.37642	6.629	6.48915	6.88921	6.77737
v2rl1	3.82883	4.47296	4.84894	5.45862	6.26455	5.57827	5.04576	6.29325
vamp8	11.7047	12.6088	12.6229	12.9269	12.6147	12.5015	12.8334	13.0799
vegfa	12.3108	12.1136	12.4178	13.0843	14.2552	14.0932	15.1604	13.8124
vgll2b	10.8845	10.27	11.5782	12.883	13.1591	12.2856	13.2971	11.7488
vps26a	10.076	10.674	10.6366	11.0455	11.1282	11.015	11.4317	11.3649
vps33a	7.39502	8.4889	8.80755	8.88258	9.3028	9.35788	9.12951	9.05283
vps33b	7.59307	8.50286	8.70555	8.74324	8.65867	8.90459	9.39846	9.72732
vps37a	13.1195	14.165	14.7941	15.045	15.0815	14.812	15.267	14.9261
vta1	12.0985	12.9476	12.8759	12.9946	12.9554	13.0909	13.5194	13.5794
vti1b	7.64771	8.17143	8.41347	8.6885	9.10652	9.02779	9.22319	9.35699
wdr1	13.9964	14.9441	15.3275	15.6923	15.9344	15.6619	16.1655	15.9298
wdr21	10.5028	11.3562	11.2361	11.4451	11.3031	11.3263	11.6444	11.4476
wdr48	7.74765	8.5422	8.6662	8.63562	8.60602	8.87443	8.71916	8.82856
wdr82	9.08257	10.6036	11.5796	12.2829	12.329	12.2633	13.1595	12.932
wipi1	11.665	12.6434	12.9685	12.7661	12.8337	12.8607	12.8562	12.8076
wu:fa01b01	8.97512	9.91136	10.0478	10.6545	10.3275	10.3631	10.519	10.5653
wu:fa95e04	7.74428	7.80626	6.9949	5.42986	5.48539	5.80156	4.94081	6.07896
wu:fb12g12	5.68591	6.39482	6.65431	7.32126	7.03268	6.81021	6.97424	6.96855
wu:fb49f03	9.56374	10.2924	10.1824	9.838	9.26602	9.59157	9.88431	9.58993
wu:fb51c01	10.2895	10.0842	9.74198	9.62048	9.31249	8.89495	9.22148	9.01074
wu:fb51h06	5.28104	5.43205	5.93248	6.21271	6.82317	6.35405	6.63291	6.44302
wu:fb71b08	12.1981	12.9021	12.9684	13.6156	13.6047	13.5622	13.696	13.9405
wu:fb72c11	6.26284	6.14614	6.34179	7.26753	6.35138	6.28033	5.93744	7.10423
wu:fb73e05	7.79334	7.833	7.80419	8.2096	8.36021	8.07531	8.49022	8.34416
wu:fb75e06	10.5508	10.2739	10.5865	11.0853	11.1654	11.0428	11.5468	11.2683
wu:fb78a10	14.2727	15.0988	15.5716	15.9556	16.3048	16.2281	16.4373	15.9917
wu:fb93c12	8.41454	9.70776	9.94624	10.9582	10.6851	11.5938	11.769	11.5472
wu:fb98d04	10.9405	11.4899	11.5545	11.0649	11.948	11.2307	12.1422	11.9568
wu:fc06d01	11.0671	11.8933	10.0011	11.3588	9.4748	12.1687	10.9314	9.46254
wu:fc06f12	9.26807	9.71681	9.41201	9.98707	10.1116	10.0388	10.6426	10.26
wu:fc20c04	10.6143	11.3634	11.4062	11.493	11.3504	11.4347	11.863	11.5236
wu:fc20e06	8.67943	9.66306	9.84535	10.0779	10.3001	9.95797	10.3801	10.4156
wu:fc54d07	9.12214	11.1251	11.4392	11.0023	11.2091	10.9479	10.5775	10.6231
wu:fc62b05	10.6028	8.36323	9.58983	9.80146	10.883	10.7216	11.1841	11.0694
wu:fc79e12	10.4423	11.2363	11.4825	11.8802	11.8957	11.3716	12.0754	11.6422
wu:fd02g05	9.63009	10.3103	10.3108	10.7721	10.3635	10.5297	10.863	11.1508
wu:fd12h07	8.1756	8.87468	9.54043	9.46244	9.63328	9.54393	10.0115	9.86975
wu:fd57b02	5.83128	6.43727	6.06466	6.76826	6.64727	6.37072	6.93793	6.52525
wu:fd60d02	8.56144	8.35847	8.81887	9.19374	9.70969	9.4932	10.0322	9.77099
wu:fe01a10	9.21008	9.86812	9.92065	9.95956	9.83774	9.9846	10.0301	9.80642
wu:fj07d12	10.8444	11.4873	11.8179	11.9736	12.1293	12.0229	12.1823	12.3992
wu:fj39h09	6.93336	7.78837	7.46614	7.47832	7.65508	7.50801	7.55611	7.4584
wu:fj56b03	8.0129	8.47969	7.88447	7.38162	7.56372	7.3522	7.3592	6.95264
wu:fj59b03	9.6841	10.6701	10.7122	10.6563	10.4759	10.4001	10.9301	10.5453
wu:fj67h05	13.5495	14.4702	14.2738	14.2392	14.2526	14.1626	14.2978	14.0636
wu:fj84d10	7.85954	7.04234	8.36139	10.5254	8.74378	6.86609	8.20459	10.6518
wu:fk54d01	9.67681	9.41745	9.84531	8.97283	7.18058	8.61498	8.74873	8.57988
wu:fk63e10	13.1332	13.8171	12.4761	11.8922	13.4957	14.4002	14.5824	12.3415
wu:fk66c03	14.1685	15.3266	16.1635	16.5337	16.7398	16.7147	16.6583	16.0966
wu:fl01g01	8.31298	6.96923	6.93482	6.94278	7.21374	6.94701	7.54014	6.93499
wwox	10.4295	12.0164	13.163	13.5629	13.2105	13.0469	13.5259	13.1059
wwp1	10.6034	11.7766	11.8736	12.4689	13.0008	12.8224	13.4872	13.0223
xpo6	11.5103	12.3892	12.9342	13.5912	13.8761	13.6386	13.9423	13.7307
yaf2	10.5238	10.4296	10.4615	11.0499	11.178	10.8847	11.8589	11.1705
yes1	7.55255	8.03051	7.86517	8.38807	9.2032	8.81281	9.48706	8.63662
ypel3	10.8409	12.6584	12.2771	10.8632	11.4795	11.7005	11.2766	10.9365
ythdf3	9.27102	10.0193	10.0402	10.4627	10.6535	10.6432	11	10.5745
zbtb25	3.20606	3.86602	4.01698	3.72215	2.99371	2.42471	3.55672	2.76768
zc3hdc1l	10.6301	11.3987	11.0643	11.9521	12.1326	11.157	11.5544	11.9126
zC4ST-2	6.17381	6.55714	6.48609	6.80372	7.24678	6.93953	7.54619	7.37861
zfand5a	11.8365	12.1632	12.8025	13.6045	13.9728	13.6957	14.5084	13.7231
zfand5b	12.8	13.886	14.1653	14.116	14.106	13.7852	13.7637	13.6269
zfcx41.04	2.29191	2.6162	2.28895	2.92724	2.47856	2.17599	2.37515	2.30955
zfp36l2	10.1727	10.6321	10.71	11.1495	11.6598	11.2567	11.8716	11.4094
zgc:100814	7.23388	8.24391	8.30993	8.29033	8.33986	8.36298	8.91692	9.00491
zgc:100896	10.9375	11.2665	10.7731	10.7867	10.4043	9.57884	10.0757	9.61681
zgc:100907	9.81268	11.1667	11.7739	11.9493	11.5988	10.954	11.4166	11.6394
zgc:100957	11.0135	11.3604	10.7802	9.83476	10.0156	8.6561	9.28341	8.19809
zgc:100982	11.7526	11.5077	11.5415	13.7386	12.0853	11.8701	12.0834	13.5926
zgc:100997	9.99487	10.7364	11.0326	11.481	11.5001	11.2503	11.8178	11.9216
zgc:101016	10.0486	10.7225	9.91059	10.1689	10.5269	12.215	10.7744	11.6334
zgc:101021	10.9118	10.7718	11.0841	11.7646	11.9027	12.0165	12.3837	12.407
zgc:101028	8.55423	9.16556	9.6443	10.3742	10.833	10.6599	11.0554	10.8775
zgc:101045	10.4432	11.4224	11.4568	12.0229	11.4994	11.7197	11.831	11.8709
zgc:101050	12.4991	12.372	11.6667	12.0686	11.0013	10.6055	10.6441	10.0202
zgc:101072	5.41891	5.38844	5.81547	6.00939	7.57896	5.97089	7.75569	7.18781
zgc:101083	11.2928	11.9552	11.3111	11.3375	10.8039	9.84912	10.1054	9.8589
zgc:101111	9.11381	9.66653	9.86131	10.8627	10.811	10.9801	11.3599	10.7536
zgc:101129	12.4567	12.6369	11.8712	12.2926	11.4369	11.0987	11.001	10.4243
zgc:101549	12.6457	13.4976	13.2966	14.0287	9.46915	13.2634	10.6726	13.3339
zgc:101554	12.4619	11.1537	11.1173	13.1703	11.8954	13.5469	13.1897	14.2831
zgc:101611	9.0469	10.0823	10.4153	11.0912	11.1719	11.693	11.5018	11.4904
zgc:101623	8.23015	9.1713	9.93912	9.97676	9.8796	10.5057	10.5803	9.97505
zgc:101639	11.8377	11.6037	12.0759	13.4092	12.631	12.9245	12.5869	13.6048
zgc:101668	6.362	5.52186	5.95947	6.87606	7.76361	6.88691	8.01558	7.29041
zgc:101716	9.47859	9.91426	10.0245	10.2766	10.1123	10.2131	10.5036	10.4822
zgc:101717	7.82887	8.4087	8.4942	8.52364	8.53577	8.73002	8.76244	8.94204
zgc:101800	6.03448	6.32827	6.47944	6.87608	6.83631	6.50916	6.86272	6.6409
zgc:101810	10.619	11.7176	12.1172	12.3347	12.1723	12.3356	12.6244	12.7195
zgc:101814	9.481	9.62196	9.68896	10.0336	9.77521	9.95641	10.4036	10.3947
zgc:101827	12.8355	13.6946	14.5134	14.5782	15.2451	14.7585	15.3246	14.809
zgc:101846	14.0794	14.8785	15.0802	15.6468	15.4623	15.2275	15.2529	15.1849
zgc:101855	8.29352	8.37446	8.55219	9.14335	9.45112	9.42635	9.56302	9.4668
zgc:103419	12.059	12.2982	13.0531	12.67	13.4095	13.5612	14.7268	13.8987
zgc:103438	10.0449	10.2672	11.0554	11.1743	11.8333	11.8357	12.1308	12.4896
zgc:103466	11.5563	11.4064	10.9584	11.1144	10.8783	10.7531	11.0225	11.18
zgc:103471	7.86773	8.51883	8.27235	8.35178	8.34358	8.51178	8.49583	8.38323
zgc:103479	10.1577	9.67639	8.92559	8.8798	7.92158	7.30931	7.36092	6.79131
zgc:103487	8.35495	9.18167	9.27355	9.01243	9.28554	9.25832	9.48342	9.28007
zgc:103498	7.237	7.83731	7.9282	8.22496	8.56101	8.68179	9.19654	9.08041
zgc:103515	9.6913	9.56631	10.1462	10.3498	10.5774	10.7648	11.2998	11.1005
zgc:103522	9.02474	9.43916	9.09969	9.81765	9.39261	9.55608	9.7105	9.70246
zgc:103539	8.7268	9.67005	9.73458	9.79732	9.41414	9.48388	9.4658	9.63364
zgc:103545	10.8754	11.3849	11.6755	12.0005	11.7085	12.1554	12.0625	12.3313
zgc:103578	9.82638	9.95784	10.3483	11.0671	11.2121	11.5206	12.4234	11.4133
zgc:103599	6.67237	8.76816	6.76008	7.8857	3.17504	7.16356	6.0934	4.93652
zgc:103631	6.6441	6.19548	8.9087	10.8615	6.33106	5.8654	8.50203	11.2235
zgc:103650	11.2721	11.3233	10.8286	10.7774	10.1036	9.57065	9.78642	9.15919
zgc:103675	11.1622	10.58	8.17866	8.69794	7.6936	7.59878	7.98456	7.33953
zgc:103697	11.4824	12.3103	12.5572	13.0467	12.8199	13.0364	13.1692	13.0746
zgc:103717	7.76325	7.93797	8.85888	9.00703	10.0205	8.87599	9.02981	9.05405
zgc:103722	9.9232	9.84585	10.6628	11.4126	11.1432	11.0362	11.2758	11.4166
zgc:103748	6.7513	6.91617	7.11036	8.30846	8.15784	6.6421	7.42056	8.47967
zgc:103749	9.36054	9.71401	9.33718	9.56906	8.91118	8.95178	9.1838	8.84882
zgc:103752	8.11639	8.51389	8.689	9.96091	9.25298	9.96119	10.6274	9.79788
zgc:109902	8.50769	9.16323	9.39326	10.0704	10.3155	10.0466	10.2916	9.9562
zgc:109929	10.864	11.3214	11.403	12.1419	11.8356	11.933	11.9975	12.4361
zgc:109934	15.2586	15.5658	16.1383	16.3812	16.7923	16.6447	17.3427	17.0987
zgc:109957	12.5675	12.9468	13.1739	13.4561	13.4994	13.6665	13.7883	13.7076
zgc:109981	11.954	12.2263	13.1659	13.0686	13.1779	13.5145	13.9317	13.8753
zgc:109982	4.68011	3.22839	6.33511	6.87615	4.51768	2.61269	6.42154	7.71837
zgc:110010	9.14307	9.95758	10.2793	10.5024	10.3205	10.6142	11.065	10.9106
zgc:110016	7.76744	8.04212	8.22954	8.27681	8.83638	8.67111	9.15939	8.90703
zgc:110025	10.4115	10.365	8.13012	6.98555	8.70876	9.01906	7.65993	6.81853
zgc:110045	7.03894	6.76369	6.76753	5.59782	6.76284	5.87042	6.69801	5.66409
zgc:110065	9.90981	10.4248	10.9321	11.0812	11.5334	11.0376	11.6841	11.5773
zgc:110066	9.81146	10.8234	10.8111	10.8616	10.9217	10.8871	10.8972	10.9539
zgc:110112	8.94526	9.70085	9.58825	10.1053	10.0576	10.5035	10.4685	10.903
zgc:110184	9.98926	10.6184	10.7189	11.1242	11.0708	11.2471	11.4011	11.4876
zgc:110191	8.49168	7.51025	6.33219	5.78332	5.92065	5.57633	5.6946	5.87862
zgc:110194	9.3805	10.2301	10.2848	10.601	10.9793	10.7056	11.072	10.7074
zgc:110200	10.7341	11.4081	12.4948	13.7533	13.6108	13.7312	13.0885	13.4318
zgc:110288	10.8317	11.3621	11.317	11.7867	12.1478	11.8013	12.2459	12.1221
zgc:110293	8.45153	8.34301	8.21524	7.71436	6.72682	7.47491	6.57207	7.58225
zgc:110307	7.13318	7.1872	7.09258	7.31628	8.0768	7.35937	8.20172	7.64645
zgc:110327	10.7667	11.5293	10.2444	10.6941	9.59319	10.1887	9.40855	9.99287
zgc:110340	13.8303	13.1087	13.6879	14.5352	15.2155	14.7851	15.7414	15.0026
zgc:110343	12.6533	12.9617	13.4656	13.9561	13.9264	14.22	14.5851	14.6363
zgc:110361	10.0725	10.6747	11.0903	10.6343	11.3706	11.1526	11.671	10.9738
zgc:110380	13.1981	14.5865	15.6709	15.5948	16.426	15.6802	16.3581	16.0216
zgc:110394	12.6975	13.308	13.4463	13.863	13.6315	13.6558	14.0958	13.7804
zgc:110436	10.3251	11.0622	11.027	11.3615	11.4916	11.4472	11.8601	11.3224
zgc:110447	9.57119	10.918	10.8712	11.1739	12.0228	11.5683	12.4337	11.9998
zgc:110533	10.2946	11.0121	11.4755	11.6091	11.7148	11.4824	11.5445	11.6037
zgc:110596	7.45263	7.69212	6.96105	6.66396	6.35119	6.42004	6.63862	6.49324
zgc:110626	9.59913	10.1037	9.77731	10.5059	10.2243	10.1936	10.544	10.6397
zgc:110679	15.0174	15.1064	14.6451	14.3089	14.1336	13.4869	14.0055	13.6682
zgc:110680	10.0836	10.5376	10.6986	11.3914	12.4106	12.1042	13.1622	12.2547
zgc:110687	7.46008	8.02951	7.86633	7.77142	7.91814	7.95105	7.75354	7.50481
zgc:110692	12.4094	10.9207	8.63801	11.8518	12.4039	11.3108	10.8804	10.3901
zgc:110712	8.97082	10.7562	10.7854	9.359	7.57475	8.26829	6.37777	7.97454
zgc:110715	12.8657	13.3641	12.6172	13.1331	12.3592	12.2353	11.817	11.6922
zgc:110741	7.98482	8.65012	8.78702	9.01268	8.86626	8.467	9.15903	9.05258
zgc:110777	11.161	11.3375	10.9804	10.0362	10.2602	10.4586	9.89754	9.79896
zgc:110779	7.90651	8.68572	9.42633	9.85461	10.6279	10.1421	10.5355	9.9435
zgc:111945	9.34909	9.71884	10.146	10.7229	11.0537	10.6204	11.1083	10.3793
zgc:111985	9.7116	10.2992	10.6874	12.1678	12.367	11.9206	12.4284	12.3368
zgc:111996	8.1684	9.20133	9.59286	9.12452	8.89833	8.45804	8.44794	8.24109
zgc:112014	10.8816	11.6116	11.8937	12.3759	12.6181	12.497	12.8317	12.5816
zgc:112079	6.27609	6.0847	6.08317	6.40552	6.00354	6.54993	6.65749	6.76703
zgc:112092	6.76547	7.48478	8.01565	8.17928	9.25329	8.9317	9.12851	9.47365
zgc:112100	7.65507	7.58791	7.73094	8.5545	9.11631	8.41863	9.31161	8.84807
zgc:112101	7.63058	6.5953	7.28808	7.14942	6.76263	3.39135	6.41651	7.30772
zgc:112148	9.03696	10.042	10.3881	10.2285	10.3093	10.3528	10.2966	10.067
zgc:112153	8.65594	9.51611	9.86847	10.1327	10.4245	10.3415	10.8672	10.7942
zgc:112160	16.7563	16.9121	15.418	15.5969	14.0309	13.8607	13.8111	13.4386
zgc:112178	6.5241	7.33579	7.4123	7.41369	7.61372	7.82022	7.85182	7.75938
zgc:112180	8.67236	8.92682	9.24143	9.83784	9.37664	8.92099	8.58488	9.52695
zgc:112222	10.8664	11.1025	11.5265	12.0916	12.2596	12.3368	12.781	12.6243
zgc:112242	11.6104	12.35	12.9255	13.6732	14.0008	13.6607	14.0093	14.0307
zgc:112247	10.7183	11.2645	11.4338	11.7162	11.8066	11.8035	12.4394	11.9509
zgc:112255	11.7762	12.2852	12.324	12.8271	13.0775	12.8702	13.056	12.833
zgc:112282	9.99757	10.0603	11.8199	12.4694	12.0717	12.8732	13.012	12.6332
zgc:112307	11.1841	11.8403	12.0234	12.2098	12.1378	12.0876	12.1186	12.2599
zgc:112309	11.1856	12.5113	12.3394	12.8139	12.3657	12.9682	12.9116	13.4862
zgc:112315	12.9787	13.5385	13.95	14.5609	14.5659	14.5824	15.0136	14.5682
zgc:112317	8.93481	9.34198	9.3631	9.80638	10.6763	10.1929	10.7839	10.4547
zgc:112372	7.95849	8.96459	9.20522	9.56276	9.81935	9.65255	9.72128	9.53636
zgc:112390	6.40491	6.71376	6.89299	7.12401	7.32783	7.37079	7.27728	7.98215
zgc:112403	12.1646	12.928	14.1122	15.0951	15.2045	15.4035	15.2871	15.32
zgc:112443	8.03868	8.08576	7.169	6.33412	6.4273	5.72618	5.99994	6.1605
zgc:112964	5.71522	6.3477	6.69848	7.38478	8.54851	7.6823	8.90327	7.67283
zgc:113019	9.91924	10.9767	11.0032	11.0521	10.5364	10.9362	10.8026	10.842
zgc:113060	7.38881	7.76699	8.15446	8.07489	8.10719	8.15342	8.44327	8.48324
zgc:113142	5.18249	5.37448	6.0986	7.71292	7.56387	8.13723	7.61657	8.34893
zgc:113201	8.33919	9.22197	9.41428	9.59612	9.44568	9.27826	9.42297	9.32798
zgc:113263	8.58624	9.2471	10.1824	10.1094	10.8494	10.2945	11.0304	10.3038
zgc:113291	11.3458	11.5808	10.8261	11.1464	10.3052	9.98938	9.92355	9.26553
zgc:113338	10.6112	11.9563	12.7617	12.5699	13.0379	12.6747	12.9375	12.5827
zgc:113339	9.31743	9.67225	9.65589	10.1586	10.0473	10.0975	9.9631	10.1278
zgc:113342	10.4771	11.4262	11.1226	11.2989	11.1388	11.7731	11.74	11.5465
zgc:113365	8.61501	9.54042	9.63471	9.93277	9.98068	10.0079	10.3807	10.0239
zgc:113369	12.3689	13.4674	13.806	13.806	13.6835	13.9016	14.2306	13.3954
zgc:113447	8.99568	9.6385	9.94947	10.5213	10.9507	10.3278	11.1823	10.6854
zgc:113452	8.01706	8.46977	8.64839	8.41586	8.20042	8.33451	7.89601	8.49411
zgc:113456	8.65829	8.64509	7.2252	6.97298	6.35474	6.10223	6.37642	6.8489
zgc:113491	9.32009	10.1296	10.2049	10.7144	11.3781	10.7205	11.8213	10.6746
zgc:113516	7.4176	6.78666	7.20651	8.16065	8.00184	8.27948	8.31398	9.49576
zgc:113531	8.04492	7.97859	7.5682	7.5297	7.2198	7.12794	7.06265	7.05435
zgc:113641	5.98506	5.35419	4.23555	3.78454	2.82522	3.02539	2.67329	3.80934
zgc:113858	12.5956	13.7464	13.559	13.9358	12.4425	13.1647	12.5846	13.0415
zgc:113944	8.26672	9.1572	9.5253	10.229	10.0859	10.1672	10.5025	10.3144
zgc:114044	13.0173	13.4087	13.6538	14.1049	14.2209	14.3688	15.03	15.0248
zgc:114058	10.1511	10.6896	10.7234	11.2822	11.243	11.1998	11.7463	11.5106
zgc:114066	9.80103	10.6239	11.1421	11.1161	11.4295	11.3318	11.5766	11.6137
zgc:114085	11.1557	11.6229	12.0018	12.5098	12.4669	12.5455	12.5232	12.3926
zgc:114128	10.4387	11.6201	11.5986	11.6463	11.3297	11.5173	11.442	11.6373
zgc:114134	11.3279	12.7594	12.5524	12.7549	13.1131	12.6998	13.0202	12.7327
zgc:114140	9.87625	10.9043	10.8761	11.1288	10.7327	10.9766	10.9829	11.1654
zgc:114180	6.11803	6.23335	5.70589	5.31537	6.22852	5.70488	5.21229	5.38462
zgc:114184	12.2036	12.4173	11.2364	11.7146	11.2812	10.7727	10.6268	10.068
zgc:114185	8.57492	9.18918	9.7208	9.82481	10.0338	9.9701	9.93709	10.0244
zgc:123075	6.95347	7.62896	8.05835	8.55846	9.23035	8.82316	9.92777	9.8491
zgc:123096	9.96344	10.3803	10.2506	10.5573	10.5815	10.3457	10.8442	10.7238
zgc:123097	14.5974	12.7637	11.6807	12.2486	10.533	10.9068	10.7195	11.8052
zgc:123165	11.259	13.1443	13.762	14.0098	14.2283	13.9649	14.2468	13.7301
zgc:123189	12.5869	13.2452	13.5482	14.0288	13.923	13.94	14.1068	14.06
zgc:123237	11.6184	12.0593	13.635	13.7368	14.9606	13.9036	14.5296	14.0548
zgc:123265	10.1211	10.5619	10.5975	11.2558	11.5253	11.4957	11.7517	11.8128
zgc:123295	8.70052	10.0963	9.7321	10.5936	10.7014	10.003	10.9691	11.041
zgc:136223	9.7949	8.21816	7.56299	8.55144	8.20278	8.67241	8.05262	8.725
zgc:136228	11.4745	12.3432	11.5842	11.9391	12.2652	12.3263	12.7118	13.0767
zgc:136380	10.3273	10.7227	10.8385	10.9474	11.0418	10.8443	11.3318	11.2437
zgc:136406	7.59728	8.1236	8.3533	8.83913	9.60312	9.0602	9.97798	9.19519
zgc:136465	6.97861	7.31912	8.47183	8.55526	10.1356	9.99671	9.12935	9.00394
zgc:136473	11.1178	11.7931	11.5076	11.8822	11.6162	11.8581	12.3576	12.344
zgc:136545	13.1122	13.8696	13.1773	12.9191	12.5095	12.0232	12.5292	11.3257
zgc:136571	9.24606	9.66378	9.57547	9.73758	9.28188	9.70258	9.76752	9.36499
zgc:136586	11.9487	13.1056	13.7086	13.4592	12.086	11.7441	11.7334	13.5478
zgc:136755	6.88343	6.02869	5.67007	5.50656	4.67205	3.63311	3.92301	5.0784
zgc:136764	7.25915	6.94619	5.85786	5.8005	6.87982	7.19931	7.38803	5.82428
zgc:136807	9.45817	9.35857	10.1919	11.1715	12.3441	11.9246	12.4347	12.5319
zgc:136833	10.1681	11.8924	12.5317	12.8656	13.0566	12.9269	13.5364	12.8986
zgc:136850	7.30367	7.62736	7.51367	6.5951	7.22547	6.40888	6.94318	6.14822
zgc:136861	12.5257	12.2424	11.203	10.7105	11.0198	10.3235	10.5106	10.4748
zgc:136865	9.14041	9.86031	10.1197	10.0033	10.0436	10.0572	9.95596	10.4227
zgc:136874	6.18062	6.71228	6.62063	6.69777	6.8283	6.88243	7.09091	7.28812
zgc:136878	9.33693	9.61724	9.35014	9.244	8.77014	8.73227	8.76784	8.91092
zgc:136890	11.368	11.6724	11.9357	12.9026	12.2031	12.2309	12.8152	13.9314
zgc:136901	9.84067	10.9447	11.0606	11.4657	11.0216	10.613	11.5393	11.6503
zgc:136906	8.80274	8.76573	8.03943	7.54492	7.39248	6.77059	7.05798	6.75236
zgc:136919	10.253	9.09309	9.09868	8.89014	8.63049	8.5889	8.78462	8.49828
zgc:136922	9.75741	9.99337	10.0828	9.56428	9.08021	9.24277	9.12425	9.30156
zgc:136930	14.5239	14.5824	14.1625	13.2133	11.1067	12.6057	10.1198	12.0113
zgc:136970	13.4208	14.1528	14.4572	14.7048	14.9487	14.8316	15.1481	14.73
zgc:152683	11.0108	11.632	11.8667	11.9153	11.7921	11.9633	11.9828	11.9683
zgc:152684	10.4961	10.6913	8.30432	7.80168	6.7838	6.71423	5.93321	8.33502
zgc:152698	8.6649	8.7199	7.50251	6.90177	5.85483	6.68054	5.91989	6.413
zgc:152745	8.12403	8.89658	8.89463	9.05697	9.15098	8.95391	9.23878	9.08419
zgc:152779	10.1122	10.6159	10.7737	11.03	10.9881	11.1652	11.5527	11.546
zgc:152887	10.2354	9.58537	7.74123	8.334	7.82068	7.74374	7.41446	8.26407
zgc:152898	8.32497	9.18973	9.59351	9.87132	9.92928	10.0444	10.1142	10.0909
zgc:152922	4.35278	3.69611	4.1492	4.11874	3.17775	2.95033	3.10894	2.9754
zgc:152943	11.3608	11.0996	10.9484	10.4488	9.65712	9.78471	9.23986	10.3174
zgc:152945	13.6091	15.43	15.9382	16.4549	16.2465	16.4087	16.3021	16.3792
zgc:152970	9.87755	10.4622	10.4429	10.189	9.41056	9.35313	8.28699	9.80683
zgc:153009	11.365	12.1806	12.3166	12.3027	12.1709	11.7365	11.9837	11.5576
zgc:153019	7.76673	8.60136	8.85131	8.80695	8.93764	8.77015	8.4878	9.12117
zgc:153027	9.16175	9.43324	10.197	10.5329	12.435	11.733	12.4335	11.4946
zgc:153077	7.40305	8.08657	8.66289	8.76609	8.47058	8.68688	8.63006	9.01272
zgc:153105	6.03635	6.26504	7.06847	7.69435	6.97201	6.61792	7.54279	8.31032
zgc:153112	9.23868	8.61869	7.65535	6.75753	6.2202	6.05773	5.27683	6.73473
zgc:153124	10.2334	10.1997	10.0447	10.5287	9.9757	9.31912	8.92948	9.79516
zgc:153148	8.99121	9.77153	9.87822	9.65265	9.80308	9.59609	10.1825	10.2294
zgc:153154	16.7986	16.8488	16.1004	15.4626	14.8952	15.0068	14.427	14.4443
zgc:153192	11.1275	12.1874	12.5812	13.019	12.9073	13.1369	13.8278	13.185
zgc:153255	10.6169	11.3087	10.1007	9.4406	8.98392	9.15412	8.74394	8.83211
zgc:153269	7.85733	6.77747	7.73457	7.84134	9.3614	8.3516	9.63814	9.85426
zgc:153310	10.7402	12.1973	12.2716	12.3447	12.5304	12.3848	12.7388	12.5124
zgc:153348	9.81282	10.5432	10.7417	11.0942	10.67	10.9823	11.2869	11.3339
zgc:153375	10.24	10.8848	10.9289	11.4342	11.4475	11.5917	11.8577	11.4288
zgc:153386	10.3581	10.8868	11.1699	11.1751	11.2966	11.3635	11.7246	11.611
zgc:153394	6.60065	6.11562	6.58976	7.13105	7.16759	5.85241	5.73815	6.85508
zgc:153412	11.3185	11.2862	11.3086	11.8676	12.0686	12.6691	12.9655	13.0985
zgc:153429	9.21616	9.05662	8.53292	9.07651	8.47459	7.57645	8.28551	8.80374
zgc:153440	8.26029	8.80575	9.06148	9.51769	9.30006	9.62383	10.06	9.90789
zgc:153443	9.34712	9.68047	10.1681	9.92325	8.70819	9.39892	8.77865	9.94796
zgc:153521	8.4377	9.0027	9.08381	8.89382	8.93336	9.31198	9.73873	9.1933
zgc:153636	7.61863	8.40885	8.76349	9.25171	9.517	9.10872	9.27854	9.54426
zgc:153647	12.3419	9.90336	6.72547	10.5956	8.58247	6.24616	4.86566	9.5185
zgc:153662	12.8658	13.415	12.6545	12.2517	11.6903	10.9656	10.534	9.73522
zgc:153699	10.4965	11.0551	11.1269	11.5127	11.4918	11.4211	11.7227	11.6208
zgc:153748	9.86612	10.7292	10.5422	10.0521	8.64238	9.52339	7.98746	9.3528
zgc:153788	8.62137	9.92361	9.73357	10.2372	10.681	10.5606	10.8535	10.7265
zgc:153790	6.37053	7.81625	7.97004	8.25915	8.40192	8.13215	8.17049	8.40994
zgc:153860	6.9967	9.07042	7.9434	8.31017	8.41193	10.4761	9.97151	10.2161
zgc:153911	11.5973	9.87704	10.3841	10.7964	11.7625	11.3011	12.4714	11.2696
zgc:153913	9.31081	9.37363	10.0867	11.7682	11.2188	11.5819	11.5852	12.6642
zgc:153950	10.9109	11.0583	11.4498	11.6724	11.6544	11.4305	11.9585	11.853
zgc:153971	7.15786	7.60206	6.91193	7.38111	7.27134	6.90647	7.01934	7.04918
zgc:153977	13.9928	14.4579	14.5984	12.9097	11.5351	13.6849	11.4118	12.5376
zgc:153996	8.18952	8.725	8.80568	9.06829	9.26371	9.27059	9.59834	9.14365
zgc:153997	14.701	14.2822	15.1021	14.6848	15.3884	15.5993	15.4266	15.1405
zgc:154027	14.5277	14.5886	14.0823	13.894	13.379	12.9792	12.9702	12.2943
zgc:154038	6.89895	7.22429	6.63175	7.2017	6.58565	6.64171	5.81345	5.76037
zgc:154040	10.7403	11.907	11.1453	12.5762	11.8578	11.8965	10.4886	12.4577
zgc:154046	10.5988	11.5165	10.824	10.8208	10.6052	9.70041	10.5158	9.87062
zgc:154054	8.505	8.831	8.60436	9.5862	9.41403	8.97123	9.36678	9.43006
zgc:154058	6.69275	7.57484	7.95124	8.15839	8.6536	8.23281	8.49874	8.84439
zgc:154062	9.66078	10.5293	10.85	11.4717	11.6761	11.306	12.6269	12.0483
zgc:154072	11.2501	12.1605	12.1599	12.6208	12.6396	12.6839	12.9694	12.5867
zgc:154116	8.84762	9.26783	9.24426	9.83885	10.1249	10.0116	10.4123	10.0496
zgc:154131	8.02955	8.86127	8.12125	7.67448	7.17188	6.87056	6.99402	6.7985
zgc:154169	10.8684	9.27473	6.65512	6.28447	5.74231	5.85344	5.89566	6.55252
zgc:158161	10.741	11.7487	11.7602	12.2856	11.8541	12.1284	12.3202	12.1628
zgc:158224	10.9893	9.96128	9.07984	9.51394	9.26966	9.51359	9.03444	9.69592
zgc:158239	12.1784	13.1313	13.2744	13.6834	13.6581	13.476	13.9795	13.9789
zgc:158256	6.20992	6.63702	6.54707	6.70744	6.65945	6.61058	6.7819	6.76395
zgc:158271	8.32125	8.89983	9.13634	9.63097	9.22142	9.11012	9.49609	9.74153
zgc:158293	9.47655	10.1455	10.2801	10.1377	10.3258	10.1296	10.5179	10.5445
zgc:158296	8.99614	9.04343	8.08375	8.07712	7.16942	6.73758	7.18235	6.83125
zgc:158301	8.1211	8.9135	8.98305	9.26115	9.00501	9.19462	8.94182	9.35733
zgc:158312	6.16735	6.60013	6.55749	7.0978	7.09383	7.11395	7.1799	7.34886
zgc:158334	11.6019	13.3002	13.8852	13.5322	14.0142	14.012	14.1001	13.9856
zgc:158336	9.57382	10.3203	10.4816	10.6553	10.9841	10.9462	10.9811	10.624
zgc:158342	10.2109	11.2116	11.4795	11.8454	12.212	11.9303	12.6947	12.2283
zgc:158366	10.1681	10.9302	10.8939	11.3246	10.9245	11.179	11.0847	11.3648
zgc:158367	11.2766	11.5668	11.9809	12.3719	13.1263	13.0618	13.9596	13.2292
zgc:158374	11.7112	11.2362	9.92413	11.1224	9.38251	8.88592	9.03989	9.7441
zgc:158383	9.93508	9.31054	7.97415	8.76395	7.5818	8.01148	8.50004	8.89186
zgc:158386	7.34601	7.75495	7.39588	7.49688	7.57395	8.26763	7.94811	7.57794
zgc:158387	14.0122	13.2419	12.7697	13.3073	12.4406	12.9718	13.0468	13.5514
zgc:158404	9.256	11.431	10.5329	11.5737	11.2794	11.1939	11.2757	11.7684
zgc:158405	8.56319	9.36171	9.5571	10.6074	10.1525	10.6867	10.3197	10.4632
zgc:158410	10.5378	11.268	12.2293	12.8993	13.6286	13.2718	13.3081	13.8715
zgc:158427	9.47621	9.26581	9.2357	6.43556	8.3829	6.15543	5.95443	3.03759
zgc:158458	13.8107	14.2921	14.5728	14.778	14.6963	14.4894	14.7091	14.4144
zgc:158528	10.7874	10.7075	13.0524	14.3713	10.5028	10.9341	12.632	14.3426
zgc:158531	8.39772	9.50454	9.00329	9.26928	10.758	9.22823	11.6389	10.447
zgc:158535	13.2359	12.4889	12.2564	12.3315	11.9	12.7805	11.8916	10.5666
zgc:158633	6.04655	7.97777	6.80435	7.88231	8.12633	8.44934	8.29744	7.57851
zgc:158664	12.6274	13.0135	12.2801	12.2113	11.7858	11.4665	11.9095	11.6115
zgc:158668	6.57984	3.92224	4.06263	3.5997	3.1917	3.58576	3.34715	4.37981
zgc:158707	4.21783	3.87852	10.3599	11.9223	10.598	11.8625	8.09901	11.7382
zgc:158861	8.11204	8.37702	8.5584	8.74893	8.83491	8.80195	9.02174	8.84396
zgc:158872	8.58299	9.33066	9.66885	9.84549	9.79945	9.63496	9.84121	9.88339
zgc:162164	7.2522	8.18753	7.85598	8.56841	8.81931	9.26318	9.04603	8.96722
zgc:162209	7.93115	7.44694	7.03978	6.86609	6.83401	6.09335	5.67056	5.65197
zgc:162217	9.32973	9.40307	9.45047	10.0519	10.269	10.1223	10.6203	10.266
zgc:162232	9.21075	9.97573	10.4613	10.8337	10.8548	10.8957	11.2886	10.95
zgc:162272	14.0623	14.563	14.9865	15.5969	15.8217	16.155	16.6176	16.6216
zgc:162317	11.2851	11.0376	10.1733	9.89113	9.77574	9.70299	9.79053	9.57922
zgc:162331	8.07012	7.64113	6.9492	9.62079	8.2491	6.43526	6.55828	9.41757
zgc:162420	7.64231	8.58869	8.17743	8.50881	8.45822	8.7363	8.58405	8.87254
zgc:162523	11.6926	12.248	11.0623	10.1323	10.1948	9.17519	9.91442	9.24462
zgc:162603	8.87426	9.47825	9.65657	10.151	10.4048	10.3756	10.5815	10.5523
zgc:162723	8.69747	9.06162	9.39901	9.38157	9.53563	9.41542	10.0603	9.73525
zgc:162768	8.13986	8.46814	8.62744	8.94601	9.10367	9.00738	8.85994	8.61615
zgc:162816	8.86529	8.40522	7.22062	7.17397	6.39999	6.62959	6.73519	7.65657
zgc:162907	7.09244	7.58176	7.8397	8.24495	7.54779	7.19487	7.47035	8.57548
zgc:163023	11.6935	11.7629	11.9732	11.8622	11.9114	11.9526	12.4973	12.3635
zgc:163027	8.90925	10.1408	8.92865	10.0113	8.80186	8.93052	9.00681	9.50575
zgc:163073	7.63812	8.44255	7.59832	8.37037	7.64662	8.20689	7.84722	8.59182
zgc:165519	11.8631	13.2036	14.5166	15.0022	15.2667	15.1359	15.0098	14.4313
zgc:165523	8.14019	7.20878	8.17236	8.49887	9.81498	9.49393	10.1792	9.2708
zgc:165525	8.20919	8.76953	8.78836	9.3331	9.91549	9.56843	9.96794	9.49974
zgc:165526	9.94738	11.9336	13.3978	13.8276	14.4432	14.525	14.0844	13.3355
zgc:165564	8.04654	8.72225	10.3471	10.7659	11.1914	9.35493	11.4759	11.6976
zgc:171644	9.73824	10.0402	10.3591	10.2951	10.2463	10.1761	10.3358	10.4745
zgc:171673	7.72998	8.74813	8.67589	9.19902	9.38938	9.47607	9.20436	9.69149
zgc:171680	12.2316	12.9762	12.857	13.6451	14.0362	13.7511	13.2909	12.9112
zgc:173624	8.54771	9.37511	9.44768	9.64917	8.79624	9.3507	8.78902	9.09762
zgc:55262	10.4379	10.9827	11.3313	11.8692	11.9101	11.7729	12.201	12.1733
zgc:55283	8.6709	9.78979	9.65822	9.83515	9.89123	9.87465	9.82208	9.65047
zgc:55398	13.7561	13.4925	12.4574	11.8999	11.2833	10.975	12.0388	11.3765
zgc:55418	11.013	10.6283	9.02768	9.04057	7.6546	7.89359	7.64298	7.79847
zgc:55420	12.0531	12.3113	11.8263	12.3302	11.7614	10.8105	9.73902	12.2229
zgc:55423	7.54114	7.66843	8.01971	7.98969	9.45531	8.47341	9.46169	9.12363
zgc:55443	11.0648	11.0891	11.3032	11.7019	11.5897	11.4606	12.1563	11.8696
zgc:55512	14.3664	14.9192	15.7043	16.3654	16.0524	15.6692	15.8288	15.4157
zgc:55536	8.3313	8.81226	8.90399	9.41242	9.71726	9.56984	10.1966	9.72386
zgc:55557	10.2853	10.7256	11.2849	11.5313	11.7388	11.1744	11.6027	11.5014
zgc:55572	9.56153	10.3847	10.4796	10.8239	10.9506	11.0433	11.3727	10.7967
zgc:55580	12.3727	13.495	13.7694	14.001	13.4218	13.1655	13.4066	13.4184
zgc:55587	11.6098	11.4722	10.8754	11.2953	10.822	10.5503	10.0094	10.5306
zgc:55645	11.6046	12.2535	12.302	12.8972	12.6609	12.7197	12.929	12.9092
zgc:55741	11.0409	11.4379	11.4855	11.7582	11.6395	11.6928	12.118	11.9897
zgc:55813	12.5336	14.0354	14.6385	13.9616	14.1422	13.8869	14.4417	14.6401
zgc:55819	11.6986	12.6423	12.7259	13.1743	12.9719	13.3131	13.5903	13.3706
zgc:55856	14.1996	13.1123	11.8333	11.8794	11.0969	11.1427	9.16567	11.2491
zgc:55891	9.76702	11.1415	11.3057	11.9434	11.8646	12.2124	12.416	11.9755
zgc:55965	10.1536	10.888	11.1359	11.1601	11.1074	11.1566	11.1857	11.522
zgc:56033	9.8253	9.71199	9.40394	9.11302	9.54611	9.15853	9.58174	9.16711
zgc:56123	7.82593	8.74553	9.09585	8.94874	9.40128	9.40718	9.32289	9.14156
zgc:56152	10.6907	12.2244	12.4902	12.2651	12.5133	11.9142	13.0726	12.9324
zgc:56199	8.88265	9.7342	9.8539	10.4692	11.1669	10.1404	11.7075	10.7246
zgc:56232	10.3578	11.369	11.826	12.6537	12.8001	12.6663	13.0879	12.7929
zgc:56258	11.2864	11.6503	11.7035	12.0891	11.8883	11.8744	12.1699	12.0803
zgc:56271	14.6289	16.1189	16.6007	16.4981	16.8091	16.4378	16.7252	16.5927
zgc:56326	13.8622	13.7373	12.348	11.4995	10.7792	11.1357	10.9248	11.7225
zgc:56417	8.78034	9.84361	9.85735	9.95008	9.8149	9.92468	10.0209	9.71777
zgc:56424	9.77013	10.2329	10.5372	11.0674	10.9369	11.2238	11.5109	11.3532
zgc:56497	8.62931	9.56939	9.24646	9.39999	9.54484	9.75762	9.56929	9.64781
zgc:56540	8.59507	9.40106	9.33201	10.1966	10.2341	10.1129	10.7536	10.6211
zgc:56559	13.0151	13.4022	13.5955	14.2088	14.1102	14.102	14.3578	14.2463
zgc:56576	11.248	11.6441	11.6635	12.1749	11.7903	11.8885	12.1474	12.0449
zgc:56597	13.0743	13.4577	13.2092	13.2985	12.9208	12.3779	12.6838	12.5358
zgc:63471	8.91524	10.986	12.6013	11.4023	13.2013	12.6485	13.4857	13.0614
zgc:63480	9.49001	9.83635	10.4777	10.6945	10.2131	10.1549	9.83519	10.3003
zgc:63514	11.0846	11.4825	11.6003	11.8503	11.8152	11.7153	12.1171	12.0247
zgc:63526	12.2869	13.3005	13.4356	13.6087	13.5434	13.5086	13.7336	13.4662
zgc:63550	9.57665	9.71402	7.46029	6.95438	6.17293	6.80941	6.32093	6.83741
zgc:63562	10.0769	11.0192	11.0933	11.5606	11.7979	11.582	11.9911	12.1198
zgc:63570	10.538	11.5549	12.2261	12.9472	12.9877	12.4536	12.932	12.3427
zgc:63577	2.27842	3.02763	3.14792	3.56033	2.78012	4.16665	3.72461	2.79615
zgc:63593	11.9526	12.6977	12.9816	13.5524	14.3176	13.8245	13.8643	13.6528
zgc:63614	10.742	8.25893	6.10801	5.626	7.12408	6.24542	5.28262	5.76768
zgc:63629	10.5679	10.3391	10.752	10.8733	10.8943	11.1371	11.5953	11.3766
zgc:63666	9.56222	10.0057	10.2017	10.4744	9.91012	10.3197	10.9107	10.7391
zgc:63733	8.59119	9.13449	9.42196	9.61153	10.0371	9.95221	10.3109	9.90519
zgc:63734	10.053	10.0069	10.452	10.7323	10.9669	11.3667	11.4821	11.4667
zgc:63767	9.88739	10.6646	10.9656	11.1879	11.1702	11.2352	11.4671	10.9793
zgc:63792	10.6144	9.8978	9.32347	9.76477	8.28371	8.47871	8.40423	7.77698
zgc:63942	11.2632	12.4007	12.3633	12.4119	12.6651	12.2888	13.0107	12.6061
zgc:63991	11.4633	12.9795	13.4514	12.9521	13.6025	13.2219	12.5815	12.1108
zgc:63992	12.1697	13.1326	13.7319	14.2545	14.1429	14.2552	14.5496	14.2475
zgc:64042	11.1491	12.0895	12.0798	12.7579	12.7143	12.4668	13.2445	12.9374
zgc:64076	11.9048	11.9349	10.4146	9.99813	9.83681	9.77817	9.32006	10.0779
zgc:64085	12.7992	12.699	13.0528	13.3063	14.0376	13.9008	14.5008	14.0388
zgc:64098	8.3223	9.29714	9.0974	9.07221	9.35278	9.37714	9.89432	9.44735
zgc:64172	10.133	10.4233	11.9514	14.0093	14.5083	14.7833	15.4114	14.7308
zgc:65827	10.2823	10.7519	10.6735	10.7637	10.7013	10.706	11.3789	11.2194
zgc:66022	9.38675	10.3723	10.1873	10.9426	10.7279	10.7767	10.8526	10.8618
zgc:66030	11.1107	12.2687	12.3616	12.4485	12.7823	12.6263	12.9703	12.6142
zgc:66097	10.9528	10.8139	9.45715	9.3342	8.66889	7.17301	7.99524	7.12041
zgc:66109	7.53159	7.75856	7.84271	9.60149	8.99536	6.92726	7.44197	10.0023
zgc:66117	10.483	11.0587	11.196	11.1251	10.9327	11.038	11.2882	11.0547
zgc:66178	11.6709	11.7444	10.3795	9.92581	9.73527	10.3197	9.54594	9.62188
zgc:66260	9.53095	10.5533	11.0949	11.3975	11.5506	12.1041	12.2706	12.4006
zgc:66286	15.2491	15.3578	14.6532	14.5751	14.1934	13.5955	13.7657	13.16
zgc:66295	11.6808	12.5004	13.1395	13.3647	13.6434	13.7509	13.8341	13.5571
zgc:66313	10.3051	9.64347	6.98245	7.14335	6.67403	7.47729	8.73922	10.2548
zgc:66430	9.65909	10.6962	10.702	11	10.943	10.9459	11.0913	10.9308
zgc:66479	10.596	11.0149	9.67526	9.69556	7.80621	7.92072	8.43366	8.65505
zgc:73075	9.30902	8.8753	7.59624	9.51498	10.0909	8.57401	7.87235	9.64852
zgc:73185	8.74451	7.42753	5.49149	5.37474	9.63964	9.52374	10.1622	5.66747
zgc:73201	10.2272	10.6448	11.2809	11.6137	12.015	11.4497	11.9279	12.0577
zgc:73210	11.6629	12.1592	12.0873	12.4548	12.1367	12.2647	12.538	12.8325
zgc:73290	10.7033	10.9925	11.0231	11.0173	11.8021	11.0627	11.9307	11.2105
zgc:73336	8.45585	8.5564	8.46622	8.00743	8.56611	8.42156	8.45699	8.80257
zgc:73371	9.54112	9.65138	6.36885	9.41554	8.41291	7.98146	4.92352	9.62791
zgc:73376	9.65188	10.1733	10.4749	10.7652	10.7543	10.8707	10.9605	11.1118
zgc:76916	12.7912	12.9224	12.9074	13.3927	13.1046	13.0853	13.5147	13.367
zgc:76917	12.5172	13.145	13.3059	13.6363	13.3404	13.4177	13.8548	13.5905
zgc:77041	11.1597	11.667	12.084	12.3824	12.3278	12.3895	12.6426	12.3937
zgc:77065	10.3008	11.0846	11.2857	11.5361	11.4574	11.5263	11.8266	11.7504
zgc:77068	8.22975	9.06948	9.39668	9.43781	9.27382	9.43573	9.43023	9.34994
zgc:77082	11.0277	11.3105	10.1249	10.1857	10.0158	9.94307	9.90139	10.4257
zgc:77123	10.8761	11.0831	10.636	10.2896	9.87747	10.0185	9.37347	10.498
zgc:77126	11.24	11.886	12.0153	12.6045	12.0452	12.1883	12.2905	12.3401
zgc:77151	8.95253	9.96545	9.8687	10.1763	10.8842	10.6393	11.0532	10.6268
zgc:77173	8.7373	8.87192	7.81569	6.62725	6.1157	6.63302	6.40712	6.45845
zgc:77174	10.0643	10.7254	10.6353	11.0571	11.019	10.9865	11.3543	11.4942
zgc:77231	15.3179	15.8771	14.9505	15.4507	14.2965	14.0171	13.9162	13.171
zgc:77234	13.3939	11.441	12.858	14.0517	15.8147	14.9085	16.4299	16.3802
zgc:77303	8.85316	9.67725	9.95739	10.2813	10.1329	10.096	10.2611	10.1002
zgc:77358	6.79952	8.71938	8.77438	9.62349	9.66361	9.65314	10.5427	10.1623
zgc:77366	13.1032	13.2817	13.2668	14.0636	14.186	13.9303	14.5876	14.125
zgc:77429	13.2685	13.5477	13.664	14.1676	14.0091	13.9831	14.4102	14.2635
zgc:77488	11.4881	11.8189	11.7827	12.1624	12.0671	11.9244	12.3647	12.28
zgc:77552	10.5885	11.0072	11.305	11.7246	12.2881	11.5889	12.6032	11.6464
zgc:77592	14.6177	14.7567	14.1611	13.7415	13.5359	12.9931	13.198	12.7761
zgc:77593	8.34825	7.92304	8.00345	8.59502	9.48053	8.75089	9.47531	9.08888
zgc:77778	12.9768	11.4001	12.4572	11.6318	10.5371	9.09646	9.83568	11.0233
zgc:77785	15.5717	15.766	14.9813	15.2672	14.4048	14.2043	13.8731	13.1262
zgc:77906	12.3995	11.6096	10.4566	12.1348	12.3566	11.2961	10.8087	11.9155
zgc:77938	5.98068	4.91809	4.85445	5.24387	4.23805	3.87702	4.04095	4.82979
zgc:85723	8.68309	9.41916	9.9868	9.66129	9.81994	9.84828	10.7769	10.2583
zgc:85752	11.6997	12.4665	12.5444	13.0561	13.0559	13.2342	13.7412	13.7968
zgc:85800	8.73282	9.66243	9.79212	10.4577	10.315	10.2769	10.5755	10.4793
zgc:85911	9.34832	10.2537	10.6013	10.6785	11.1238	11.1461	11.349	11.3711
zgc:86674	7.47837	9.78309	8.59489	7.50964	9.01568	7.26345	9.01981	7.26311
zgc:86701	10.403	11.2163	11.1677	11.3006	11.3027	11.037	11.3629	11.3566
zgc:86749	12.6747	13.2211	13.3779	13.6487	13.6764	13.5145	13.8986	13.5899
zgc:86751	11.2103	11.2936	11.1865	11.8994	11.7905	11.6689	12.3748	12.2255
zgc:86757	14.637	15.9094	16.3717	16.4548	16.6253	16.3604	16.9617	16.5346
zgc:86762	11.2372	11.7457	11.9762	12.4853	12.4402	12.7714	13.3827	13.3409
zgc:86773	10.9871	11.2763	11.3684	11.4557	11.6533	11.5827	12.1199	11.8633
zgc:86799	8.82371	9.28868	9.30522	10.1365	10.1707	10.1125	10.6521	10.4567
zgc:86833	12.2637	12.719	12.9662	13.3615	13.2954	13.5769	13.8778	13.9368
zgc:86863	12.1948	13.151	13.2584	13.7767	13.7637	13.8678	13.8999	13.8261
zgc:86889	6.84747	5.10516	4.62293	5.46642	5.4573	4.60207	5.12276	5.83136
zgc:86895	13.2015	13.5036	12.6567	12.5201	12.2513	11.6148	11.9906	11.3795
zgc:86932	15.5729	16.0349	15.4347	15.0753	14.907	14.6636	14.8754	14.5342
zgc:91794	15.5111	16.0064	15.2087	14.8298	14.0101	13.4422	14.2026	13.3501
zgc:91816	9.58489	9.76825	9.67474	10.0052	9.60741	9.90801	10.1133	10.5365
zgc:91823	7.51784	7.41343	6.49556	6.18023	7.12704	6.32183	5.79318	5.73111
zgc:91909	12.5871	12.6495	12.7145	13.6207	13.9935	13.4018	14.3601	14.0505
zgc:91911	10.5218	11.3748	11.2557	11.024	10.4808	10.2672	9.68678	10.9212
zgc:91940	9.84121	10.3005	10.5907	10.8445	10.8828	10.7841	11.3678	11.1224
zgc:91960	11.5019	11.8302	12.8844	13.3374	13.1922	13.1064	13.2252	13.5927
zgc:91968	9.57158	9.45794	9.45946	8.79425	8.29328	8.45056	8.31626	8.42568
zgc:92034	12.4768	13.7926	14.8388	14.8643	15.5178	15.1183	15.6901	15.3619
zgc:92037	15.4206	15.9127	15.0098	15.0016	14.6413	13.8325	13.681	12.5622
zgc:92039	11.0402	10.9226	11.3234	12.3154	12.3072	12.7996	11.8125	13.0272
zgc:92053	16.7877	16.8459	16.5861	16.7793	15.7784	15.5769	15.8562	15.3028
zgc:92057	9.63955	10.1623	10.2828	10.5358	10.3567	10.7241	10.9027	10.8518
zgc:92061	16.186	16.9359	16.5352	16.6185	16.249	16.1848	15.3863	15.972
zgc:92063	15.1487	15.5184	15.1485	15.0944	14.7232	14.1069	14.4696	14.1686
zgc:92066	14.5961	14.6922	15.5455	15.7985	16.582	16.113	17.2548	16.853
zgc:92069	10.5546	10.0566	8.83023	10.1425	6.99526	7.71938	7.83376	6.77648
zgc:92072	13.3643	13.4315	12.0341	10.8131	10.442	10.7557	9.25782	10.4629
zgc:92083	11.6499	10.7818	9.15758	10.4768	9.61345	8.30764	7.45159	9.99071
zgc:92107	10.3487	11.3134	11.2185	10.8069	10.4415	10.7362	10.787	10.8742
zgc:92134	13.9915	15.2451	15.6	16.2692	15.8996	15.6295	16.0844	15.654
zgc:92147	13.0326	13.4214	13.4461	14.0533	13.8946	14.3658	14.8632	14.9213
zgc:92172	11.1364	11.8391	12.2335	12.3918	12.6121	12.4022	12.3467	12.0936
zgc:92173	11.6354	12.6186	13.0446	13.4467	13.3742	13.5322	13.9068	13.8198
zgc:92177	10.5516	10.9727	11.1472	11.3393	11.1881	11.274	11.7712	11.738
zgc:92179	9.06263	9.99879	10.0583	10.6506	10.5475	10.4148	10.5172	10.5005
zgc:92183	7.84368	8.66993	8.82947	8.67905	9.11978	8.23976	8.64928	8.69007
zgc:92196	10.0337	10.5067	10.9336	11.3481	11.7598	11.5405	11.535	11.7617
zgc:92198	8.91283	9.29959	10.3804	9.15944	9.08196	9.11073	10.3162	9.52258
zgc:92202	10.3415	11.0023	11.4306	11.6694	11.8687	11.8367	12.2258	12.2524
zgc:92203	11.1266	12.0103	12.2725	12.4327	12.6231	12.4242	12.6917	12.482
zgc:92212	9.69259	10.2471	10.2872	10.7727	10.7627	10.7795	10.8187	10.9499
zgc:92214	15.6148	15.5819	14.8755	13.3064	10.742	13.6859	10.0699	11.164
zgc:92222	7.37671	8.64609	8.74205	8.73673	8.82471	8.87728	9.351	9.08362
zgc:92236	8.5781	9.00959	8.98366	9.17279	9.50568	9.01642	9.6422	9.72394
zgc:92260	9.51523	9.5571	9.29239	10.1062	10.609	10.6366	10.5779	10.7952
zgc:92261	6.94474	6.97116	7.0557	6.79704	5.84584	6.43183	6.44824	6.87406
zgc:92266	11.19	11.3919	11.9144	12.1866	12.3409	12.1914	12.6704	12.4308
zgc:92294	9.87208	10.2348	10.2509	10.1797	10.7744	10.8842	11.4749	10.9973
zgc:92303	9.37408	9.92915	10.3676	11.1739	10.7488	10.9194	10.6098	10.2413
zgc:92305	9.65305	10.1004	10.1354	10.5262	10.6175	10.4779	10.9887	10.7503
zgc:92326	10.1922	11.406	11.2964	11.8538	12.2723	11.8734	12.5498	12.1717
zgc:92327	10.6745	11.8502	11.7526	12.3153	13.0531	12.7633	13.5514	12.4881
zgc:92332	8.32073	8.58097	7.92024	8.53363	8.41362	8.48522	9.21455	9.25672
zgc:92347	9.79376	9.45782	9.16968	8.59033	8.22502	7.35237	7.54509	7.85041
zgc:92354	8.79951	6.45078	6.54263	6.7861	7.75351	8.15302	7.80942	6.96369
zgc:92375	10.1175	8.46394	5.39656	6.0832	4.2009	4.69341	4.71298	5.95175
zgc:92393	10.6478	11.2064	11.2811	11.6366	11.6091	11.397	11.7332	11.5178
zgc:92411	9.86536	9.3218	8.72139	8.60913	8.80865	8.70188	8.97315	9.06458
zgc:92414	15.1066	14.0044	11.6208	12.667	11.8054	12.6576	12.5185	13.1957
zgc:92429	9.83023	9.23362	8.77829	9.01459	8.21559	8.81431	9.30934	9.75281
zgc:92440	12.0349	12.6581	11.5162	10.2607	8.75187	8.73171	8.82686	8.75646
zgc:92456	10.56	10.6184	8.55878	8.86746	7.37619	8.01057	7.61325	8.5923
zgc:92458	10.4683	11.1838	11.1745	11.4826	11.1129	11.3353	11.5406	11.4921
zgc:92464	13.5329	14.1375	14.2516	14.8304	14.8373	15.0125	15.4685	15.5367
zgc:92518	8.96114	8.29655	7.58455	7.88403	7.081	6.76422	6.67377	7.2715
zgc:92530	13.7882	14.3935	13.382	13.0446	12.2523	12.2544	12.7271	12.43
zgc:92564	8.70669	8.8259	8.70945	9.09888	9.66803	9.55945	10.3839	9.66674
zgc:92588	10.0431	10.5317	10.5163	10.9913	11.0552	10.9718	11.618	11.3157
zgc:92599	9.75026	9.37604	9.8598	10.6362	10.4869	10.2176	10.7127	10.8341
zgc:92606	12.4882	13.881	14.7867	15.2546	14.6993	14.9619	15.1553	14.1789
zgc:92621	8.47307	8.81292	8.26803	8.07083	8.42992	7.85911	6.58956	7.70813
zgc:92652	6.32787	7.22047	7.14841	7.15833	7.14703	6.97012	6.76447	7.21374
zgc:92698	10.0785	10.9634	10.9466	11.0485	10.7465	10.9485	10.9805	10.7986
zgc:92701	11.8411	12.6072	13.0615	13.5494	13.7722	13.6738	14.1283	13.9116
zgc:92712	9.40863	9.44557	8.8498	9.21014	9.16106	7.93213	7.79223	9.11581
zgc:92716	11.7608	12.1592	12.4223	13.0108	12.9243	13.2809	13.6949	13.9389
zgc:92753	13.1986	13.0868	11.8311	10.9866	9.89293	9.19384	9.45371	10.333
zgc:92823	9.42279	9.96858	10.0592	10.475	10.3101	10.4804	10.6808	10.7496
zgc:92824	11.6118	11.9681	12.2936	12.344	12.3267	12.1657	12.7737	12.5227
zgc:92849	9.9681	9.39667	9.27872	8.56566	8.5081	8.36709	8.6283	8.54723
zgc:92851	12.5696	10.0754	10.4546	10.7683	11.3557	10.6491	11.4322	10.6656
zgc:92882	12.5409	12.5611	11.9298	12.0761	10.7197	11.1096	10.4232	12.1972
zgc:92903	13.1074	13.6468	14.4096	14.9247	15.0468	15.4551	15.5165	15.3437
zgc:92912	8.98499	10.4602	10.3683	8.13498	8.88215	8.50307	8.70466	9.00673
zhx3	9.15342	10.0199	9.99201	10.214	10.9416	10.4463	11.3532	10.3648
zmpste24	9.15969	9.8657	10.1015	10.6396	10.4214	10.7557	11.1457	11.015
znf511	8.96127	9.80836	10.4622	10.8531	11.0326	11.1898	11.1319	11.059
zp3b	6.45602	7.42029	7.25314	7.35944	7.42451	7.41439	7.46326	7.48364
A_15_P111721	10.1418	10.294	10.6613	12.6551	11.3344	12.3114	11.8417	11.8359
A_15_P249646	4.79186	5.2264	5.12457	5.12542	4.57289	2.5335	5.13862	4.76658
A_15_P565882	13.8503	15.1095	15.3657	15.0381	12.9259	14.1763	12.5906	13.6532
A_15_P605037	11.2519	11.757	11.9325	12.7074	12.748	12.4526	12.7664	12.6123
A_15_P422190	13.6406	13.0764	12.3431	12.9304	14.7074	14.3132	15.0188	15.6183
A_15_P136096	8.57445	9.7632	9.69209	9.99356	9.84778	10.065	10.2993	10.0893
A_15_P563632	4.33291	5.04211	5.48765	4.04533	5.43959	6.77893	5.71105	4.58907
A_15_P604402	6.69889	7.46486	7.5388	8.02777	8.10632	8.13341	8.20388	8.13836
A_15_P323506	10.4376	11.1084	11.5626	11.4957	11.3193	11.5696	11.9337	11.8263
A_15_P159281	6.33139	7.1889	7.48292	7.447	7.79302	7.62797	7.58902	7.66192
A_15_P177766	7.79542	8.32572	8.92741	8.93279	9.14938	11.8097	8.61739	8.33906
A_15_P158586	8.60125	8.95585	8.63566	8.78999	8.52253	8.38171	8.57414	8.15284
A_15_P371035	9.94289	11.4416	12.4614	12.7519	12.4952	12.3932	12.6945	12.5859
A_15_P188494	8.54131	9.48178	9.43914	9.5624	9.41422	9.56949	9.99117	9.84419
A_15_P111530	8.28011	7.71667	6.33988	8.3788	8.65269	6.62467	5.20127	8.67249
A_15_P119710	11.7781	11.8586	10.2751	9.24144	8.64441	8.05187	8.24351	8.55284
A_15_P396000	9.65461	10.6466	10.9533	10.8753	10.6471	10.7321	10.7201	10.3073
A_15_P176961	7.74625	8.28667	6.55513	4.9283	6.79366	7.56917	6.79239	5.03032
A_15_P334054	6.40744	7.36576	7.92946	8.6987	8.03296	9.8283	8.78375	9.55627
A_15_P277726	5.70309	5.95993	5.94424	6.77543	7.3032	7.32381	7.49833	7.92579
A_15_P309401	8.16679	7.40678	7.28702	6.62299	6.49036	6.21488	6.7479	7.03975
A_15_P496547	11.2615	10.8959	10.4182	10.6606	10.2577	10.3704	9.9705	10.8768
A_15_P472930	11.1776	11.842	12.1136	12.5055	12.2035	12.3207	12.5747	12.2522
A_15_P282936	6.81746	7.13953	6.88723	6.83325	7.20823	6.92756	7.16031	6.45402
A_15_P525892	6.36939	7.20441	8.61595	9.22176	10.1997	9.4388	9.91405	10.0987
A_15_P251911	7.39685	8.50387	8.48552	8.7164	9.42171	8.29475	9.06598	8.34959
A_15_P101803	8.83469	9.30018	8.94222	10.2015	10.6684	10.185	10.9056	10.3433
A_15_P509602	10.8738	10.5314	10.2755	10.0601	7.38932	8.33778	7.2601	8.94787
A_15_P313226	10.4367	10.6474	10.7993	10.9367	11.1987	10.9163	11.2292	11.0372
A_15_P318636	9.49371	9.96466	10.0688	10.943	10.35	11.1244	10.9874	10.5691
A_15_P285886	9.06797	9.25111	9.61594	9.49471	9.2152	9.81275	10.3755	10.7095
A_15_P340180	13.0507	13.4589	13.7831	14.1786	14.1472	14.1035	14.3699	14.0318
A_15_P484345	10.7304	11.4672	11.2958	12.3417	12.1524	12.3402	13.1511	12.5697
A_15_P441420	10.4987	10.3759	7.33907	7.17744	6.56938	6.64753	6.01893	6.71979
A_15_P524037	6.10397	6.64328	6.54586	6.91722	7.16408	6.41124	7.08599	7.15939
A_15_P342445	10.6893	11.3302	11.8255	12.4822	12.2748	12.4371	12.5117	12.5579
A_15_P104129	8.18794	8.71373	8.60848	8.94777	9.15473	8.75375	9.2609	9.10211
A_15_P436000	8.83956	9.88916	9.66879	9.44662	7.65028	8.75254	10.6052	8.71921
A_15_P582412	12.0133	12.5199	12.545	12.7886	12.79	12.8303	13.3714	13.0406
A_15_P326696	9.50566	10.0032	10.0766	10.5719	10.4311	10.4606	10.7238	10.7829
A_15_P100437	5.03716	2.31213	1.92839	2.09188	2.88086	2.43246	2.46936	2.48626
A_15_P544232	9.79189	9.57966	8.91216	9.65213	8.74067	9.67354	9.20829	10.6576
A_15_P363370	13.0293	13.8417	14.2183	14.3666	14.5122	14.4599	14.8905	14.4956
A_15_P519412	11.085	12.025	10.9397	11.2029	10.0427	10.2932	10.0769	10.3386
A_15_P108389	7.97426	7.9863	8.64788	8.96201	9.3682	9.07479	9.23457	9.17196
A_15_P510902	11.42	10.414	8.22993	7.01336	8.35853	7.42304	6.95116	6.99583
A_15_P485430	8.98887	10.4412	10.4565	10.3139	9.73959	10.029	10.1667	10.1664
A_15_P201501	11.324	12.1116	12.2058	12.7069	12.9643	12.8776	13.9689	13.0955
A_15_P321371	8.6853	11.6044	12.0106	11.6982	12.2773	12.5737	12.8489	11.9619
A_15_P575897	5.60566	5.93984	6.00685	6.239	6.91654	6.59732	6.64035	6.90628
A_15_P283276	12.1888	12.8256	12.1903	12.0667	11.3237	10.9281	10.9408	10.3424
A_15_P250511	2.49135	2.62163	2.95545	5.4007	2.78204	2.42209	2.52118	4.87439
A_15_P536082	7.15337	7.07959	7.16582	7.14701	8.02715	7.93281	8.5214	8.18099
A_15_P533832	8.15981	7.81115	8.08595	9.74954	10.5514	10.1222	10.5293	10.1016
A_15_P436885	8.98989	9.38115	9.46215	9.9505	9.9243	9.94652	10.4075	10.0769
A_15_P295521	8.8523	8.94598	7.66833	6.84948	6.26789	6.78498	5.95242	7.1726
A_15_P445365	5.59889	6.459	5.94083	6.14805	6.53138	6.8377	6.77305	7.08457
A_15_P230506	2.5879	3.13122	3.59293	3.55888	3.92184	4.35131	4.50134	3.56197
A_15_P575812	8.91731	8.73044	9.02434	9.54528	10.226	9.68715	10.3211	9.41381
A_15_P374040	4.6202	4.87772	4.302	4.30229	4.97801	4.72581	3.69177	3.81071
A_15_P114694	6.13159	6.21055	6.29056	6.60831	6.97451	6.86102	6.91615	7.11902
A_15_P382715	9.76335	10.2716	10.2467	10.5835	10.3618	10.4995	11.142	10.8676
A_15_P283306	12.4801	13.2366	13.2261	13.7565	14.0738	13.8924	15.072	14.1049
A_15_P340320	7.81798	8.50761	8.78542	8.92398	9.09432	8.83166	9.15437	9.48977
A_15_P157521	5.21146	6.069	6.0249	6.3074	6.89758	6.91852	7.01419	6.75323
A_15_P102331	10.4738	11.2405	11.5502	12.008	12.1728	11.738	12.603	11.6988
A_15_P578707	11.5953	13.251	14.129	14.8599	14.685	14.5535	14.8546	14.41
A_15_P247541	8.07963	9.54227	8.04719	9.63069	8.92947	9.45129	10.225	9.91002
A_15_P505987	12.7908	13.2859	13.2268	13.3438	13.5379	13.6668	13.6706	13.5643
A_15_P220656	9.42367	8.3983	9.5445	10.1341	10.8715	10.9968	11.6358	10.6521
A_15_P215791	7.097	7.65208	8.84984	8.93458	10.2388	9.52328	10.3819	9.8733
A_15_P237021	11.9563	12.2211	11.9992	11.8797	11.33	11.4731	11.0678	11.2615
A_15_P210571	6.74071	7.18232	7.22014	7.70532	7.85936	7.76902	7.84047	7.56777
A_15_P595207	5.07069	4.90206	5.50199	5.79323	5.81425	5.54707	6.07419	5.4966
A_15_P101195	7.42647	8.46667	9.40892	9.7797	10.5375	10.4997	10.3315	10.3717
A_15_P441545	7.24574	7.47434	5.82459	4.10618	3.43388	3.87988	3.52176	3.21499
A_15_P190136	6.24714	7.25485	7.13191	7.26464	7.79781	7.35449	7.55047	7.59257
A_15_P358260	8.77702	8.92507	9.02904	9.39807	9.93304	9.72574	10.5152	9.76375
A_15_P530222	11.4311	11.8817	11.5547	11.3566	10.5905	10.6966	10.9721	11.0279
A_15_P177231	9.43346	10.2476	10.3162	11.0192	10.9288	10.7231	11.0414	10.9684
A_15_P529797	12.2574	12.842	12.9698	13.2468	13.1757	13.4835	13.1944	13.2684
A_15_P512887	6.79979	6.74393	7.14628	7.00876	8.16536	7.48011	7.79215	7.55479
A_15_P217111	11.4232	11.8801	11.9719	11.9633	11.8743	11.7849	12.2057	11.9661
A_15_P110717	10.2205	10.8651	11.6288	12.1304	12.329	12.5531	12.8015	12.5826
A_15_P431330	10.8132	11.6259	11.6664	12.1449	12.4185	12.2178	13.5249	12.5626
A_15_P183216	8.94322	9.13735	9.56246	10.3057	11.1963	10.3599	11.2856	10.9554
A_15_P136711	6.21088	4.14901	4.10678	4.79088	3.88746	4.4963	2.7679	5.65748
A_15_P134301	9.78221	10.5216	10.2732	10.4503	10.4454	10.0592	10.3015	10.2237
A_15_P143921	8.13246	8.67437	8.88829	9.01269	8.88709	8.91172	9.0677	8.97573
A_15_P534327	8.93539	10.5843	10.9799	11.1162	11.0089	10.9016	10.7735	10.6728
A_15_P134486	10.2676	11.4624	11.4354	11.1364	11.0136	11.4694	11.7015	11.2793
A_15_P188746	10.4636	11.472	12.3411	12.5578	12.5883	12.4657	12.8051	12.5621
A_15_P466950	8.7289	10.1392	10.1311	10.0809	10.1613	10.2173	10.2722	10.2822
A_15_P304716	9.21855	10.158	10.5011	10.2921	9.81347	9.5535	9.55275	10.1146
A_15_P456905	10.5104	11.1549	11.4347	11.5192	11.853	11.6319	12.2323	11.8548
A_15_P182896	6.90277	7.22431	7.32814	7.22785	7.56028	7.40602	7.39631	7.52144
A_15_P577207	7.5185	7.90317	9.25969	9.1199	7.49663	7.54179	8.12751	8.96803
A_15_P100977	12.1988	13.008	13.0932	12.9621	13.1067	12.7101	13.4715	13.4606
A_15_P180916	11.0023	12.2062	12.2283	12.1655	11.5238	11.7053	11.5987	11.5081
A_15_P104717	8.04075	8.83195	8.63931	8.7753	8.42425	8.53663	8.80011	9.41636
A_15_P145746	9.52908	10.1959	10.2803	10.9101	11.0728	11.127	11.6531	11.6054
A_15_P191441	6.88261	7.02545	7.20879	7.59911	8.04062	7.6268	7.88243	8.43299
A_15_P515212	8.32444	9.37893	10.3358	10.4026	10.8151	10.0503	10.1375	9.3602
A_15_P106721	9.9088	10.2266	11.2895	10.6395	10.0223	9.4927	10.8527	10.7278
A_15_P167286	6.2025	6.67928	6.97573	7.29195	7.63636	7.49711	7.82055	7.90472
A_15_P100770	8.82824	8.27314	8.17576	10.584	9.27842	10.1194	9.35778	10.034
A_15_P319841	2.59965	3.08709	2.55894	4.16938	4.11556	3.21759	4.219	3.81523
A_15_P108469	15.4144	16.0294	15.5678	15.2044	14.5451	14.6474	14.9991	13.7197
A_15_P204576	8.62263	8.94606	8.88461	9.56834	9.79058	9.60643	10.0921	9.8822
A_15_P313751	5.38348	5.56514	5.76018	6.1422	6.36625	6.23545	6.83666	6.3948
A_15_P507267	12.0039	13.7397	13.1879	13.7876	12.6978	12.2246	12.5279	12.2456
A_15_P178276	10.0951	10.9314	10.8153	11.2848	11.313	11.1589	11.3339	11.2984
A_15_P111522	10.1154	9.50922	9.4744	8.92051	8.0923	8.53007	8.33733	8.84515
A_15_P256166	8.19093	8.80653	8.60738	8.13665	7.13011	7.8322	6.65624	7.79162
A_15_P100959	9.42931	10.1115	10.0761	10.4401	10.4014	9.87097	10.3077	10.0653
A_15_P265021	7.92793	8.80803	9.11423	9.27887	9.46804	9.08856	9.3257	9.04949
A_15_P104442	2.47309	2.72812	2.44702	2.47047	2.67228	2.32833	2.51741	3.29369
A_15_P184041	10.1961	11.0131	11.137	11.9503	12.1267	11.9274	12.78	12.2153
A_15_P346915	11.5761	12.4131	11.78	11.1634	10.6914	10.0132	10.218	9.70997
A_15_P181081	9.82058	10.0679	9.60307	8.90432	9.30502	8.32104	8.45813	8.24796
A_15_P556032	7.76667	7.85964	7.37303	7.07677	7.12883	6.996	6.70329	6.99521
A_15_P372295	9.67874	10.2329	11.3297	11.4304	12.3124	11.2647	11.4857	10.4964
A_15_P100396	9.7913	9.63204	8.73659	9.43774	8.08018	9.30061	8.78302	10.4938
A_15_P413665	9.84358	9.78899	10.1142	11.2531	9.68639	10.4919	9.61435	11.0796
A_15_P556852	9.25107	9.73367	9.8772	10.1357	10.3246	10.0432	10.5877	10.3886
A_15_P526097	8.44157	8.39663	9.97544	9.74536	10.3533	10.0164	10.6724	10.2246
A_15_P337190	14.2921	14.8342	14.1282	14.037	13.5636	13.4907	13.3283	13.4297
A_15_P286111	10.0622	10.3688	9.38481	9.59143	9.48121	10.3942	10.9424	11.6053
A_15_P454460	10.3878	10.9827	11.0183	11.5384	11.3351	11.4857	11.9175	11.5685
A_15_P184281	4.02435	5.29446	5.22587	6.20467	6.55679	6.9325	7.46045	6.84044
A_15_P338720	5.99225	6.34368	7.16387	7.33217	6.73468	7.05394	7.06077	7.17609
A_15_P425280	6.99682	6.31079	5.96503	7.28283	7.8242	7.51089	7.71482	7.15846
A_15_P119523	7.80268	7.81063	8.73352	9.33976	7.44956	6.97714	8.2693	9.19386
A_15_P337450	9.72956	10.33	11.1878	11.191	11.1236	11.1242	11.3748	11.5729
A_15_P235756	7.48304	7.87043	6.53853	6.37481	5.3354	5.85936	5.63553	5.70771
A_15_P550997	7.55741	7.67192	7.75261	7.94931	8.57879	8.17078	8.08069	8.04101
A_15_P438315	8.57739	9.44183	9.77901	9.65211	9.58295	9.8329	9.95165	9.99297
A_15_P417790	13.672	14.6435	14.3411	13.8032	12.8224	13.0884	12.6424	12.8839
A_15_P512832	7.65649	8.25325	8.53093	8.70823	9.20267	8.81737	8.8849	9.01447
A_15_P502232	13.2641	14.4162	15.2743	15.4707	15.6619	14.9338	15.1205	14.5156
A_15_P111396	10.1604	11.5428	11.631	11.7094	11.8385	11.7344	12.0835	11.8821
A_15_P380505	8.72797	9.67636	10.0193	10.1917	10.3569	10.1094	10.3624	10.0752
A_15_P210776	11.4138	12.2893	12.797	12.8054	12.6999	12.9331	12.8191	13.0885
A_15_P197041	6.24561	6.72053	6.65901	6.94746	7.53901	7.08359	7.71214	6.85861
A_15_P580667	7.9733	8.94233	9.12542	9.38866	9.35423	8.99849	9.23018	9.22809
A_15_P404350	9.74715	10.806	10.3195	11.4329	9.81601	10.4641	10.2977	11.8285
A_15_P155126	8.41313	8.87268	9.20931	9.38378	9.76298	9.35262	9.80972	9.51973
A_15_P202616	9.78553	10.1707	10.3784	8.87513	8.67367	8.40715	7.10088	8.28487
A_15_P102148	13.1465	13.848	13.8686	14.4468	14.2543	14.5088	14.8462	14.9692
A_15_P197891	11.4537	12.6591	13.093	13.5207	13.1537	13.0418	13.2575	13.3363
A_15_P275441	6.76407	7.27974	7.28106	7.36924	8.74614	7.83862	8.73526	8.38504
A_15_P109627	7.19022	7.87854	7.96957	8.18398	9.02029	8.87829	9.36289	8.81685
A_15_P562257	6.57272	7.33742	7.15753	7.49714	7.74288	7.69369	7.88216	7.73797
A_15_P335855	8.5073	8.88721	9.25837	9.62626	9.448	9.55564	10.0742	10.2082
A_15_P304506	11.5053	12.2504	12.9873	13.0722	13.3398	12.9182	12.9415	12.1458
A_15_P329256	8.59423	9.47676	9.23014	8.91409	8.76848	9.15496	8.73173	8.59118
A_15_P414205	7.72581	8.62625	8.59835	8.95745	9.03767	8.99278	9.34931	8.90729
A_15_P549377	13.8496	15.2342	14.0707	13.5933	12.1521	13.3722	11.3733	11.3721
A_15_P451535	3.23808	4.88998	5.06893	4.40049	4.7459	4.86938	4.45322	4.84309
A_15_P111577	11.7678	12.5793	13.1213	13.5534	13.6728	13.7367	14.0291	13.7494
A_15_P503917	8.85536	6.4592	6.5477	6.58645	6.0846	6.5764	6.40942	6.01036
A_15_P448385	5.97329	6.11138	6.13018	6.45062	7.02171	6.63708	6.84458	6.63807
A_15_P333534	8.1885	8.06545	6.50592	2.94814	4.71973	5.87244	6.1413	4.1093
A_15_P438665	9.1666	9.69137	9.63483	10.1571	11.3605	11.0183	12.2854	11.026
A_15_P520672	14.5221	14.9475	14.345	13.5631	13.6892	12.1834	12.5945	11.4197
A_15_P574802	7.6148	6.95977	6.6076	7.94317	8.25322	7.33931	7.66321	8.48976
A_15_P363670	8.96214	10.0517	9.97862	10.4681	10.3918	10.5629	10.9445	10.4804
A_15_P578347	9.32612	9.5563	9.5669	10.1817	10.8939	10.3965	11.3088	10.538
A_15_P101371	10.4363	9.337	4.36906	5.38696	4.50266	4.85285	3.9289	6.00504
A_15_P137531	12.8691	12.6552	12.4136	12.349	10.8894	11.7709	11.0509	11.4744
A_15_P176836	6.89771	6.42479	6.56765	7.8202	7.42634	7.55375	8.25173	7.66312
A_15_P107952	7.38728	7.21194	8.33888	8.06749	10.4019	8.74347	10.6161	10.2744
A_15_P119676	9.10404	9.52036	9.75452	10.0529	10.0059	10.0582	9.99791	10.2844
A_15_P356740	7.2149	7.3677	7.36419	6.37568	6.37795	6.10151	5.80871	5.96726
A_15_P147276	10.848	11.2778	11.357	11.1817	10.6404	10.5674	9.18036	10.7976
A_15_P101498	12.9086	13.4543	12.8682	13.0386	12.8126	12.4222	12.6264	12.138
A_15_P187336	8.13078	8.54	8.76383	8.83793	8.72722	8.61212	8.76628	8.7422
A_15_P130006	10.4148	11.5603	10.8098	10.5033	9.64863	9.75775	10.6444	9.56405
A_15_P573927	6.90304	7.54509	7.86327	7.94142	8.18721	7.93093	8.16371	8.3623
A_15_P455435	8.29079	9.36888	9.32888	9.63139	9.85256	9.68686	10.2948	9.76933
A_15_P567477	5.57266	5.29652	6.44345	6.56062	6.93496	7.4928	7.62464	7.73564
A_15_P322686	6.76692	6.06765	5.34141	5.63932	3.99775	6.34625	4.72158	4.74305
A_15_P601552	10.6576	10.4933	11.3525	11.5733	13.2248	12.0914	13.4489	12.9341
A_15_P466900	8.15849	8.85699	9.00156	9.17659	9.54839	9.41473	10.5392	9.56123
A_15_P115053	11.2732	13.3349	13.8306	13.2656	14.5521	14.6115	14.5976	13.6134
A_15_P100799	14.1112	14.2304	12.8227	13.0661	11.9343	10.4053	10.551	9.57239
A_15_P219591	7.26069	7.35825	6.31106	5.77396	4.15688	4.84153	4.64823	5.73392
A_15_P118620	12.1762	12.4254	11.4099	10.3217	9.65402	9.35426	8.99122	10.1178
A_15_P105770	10.3581	9.75135	8.0241	7.31631	7.55213	7.33093	7.78127	6.91818
A_15_P391820	16.387	17.0554	17.5233	17.7032	17.7877	17.4391	17.5964	17.1454
A_15_P332584	10.6833	11.5564	11.7552	11.829	12.2012	11.6806	12.0641	11.4278
A_15_P304651	10.5031	11.3693	11.534	11.8138	11.354	11.7578	12.0105	11.9774
A_15_P242161	6.25212	6.55118	7.20817	7.31326	7.73681	7.09151	7.15176	6.55171
A_15_P602552	15.6773	16.3376	16.8479	17.1579	17.2522	17.1298	17.171	16.7506
A_15_P355030	5.69754	6.16357	6.42558	6.80046	7.76789	7.10211	7.29937	6.79914
A_15_P115280	6.24764	6.71321	6.5667	6.7657	7.14098	7.23002	7.28348	7.35658
A_15_P318911	5.2348	4.77095	5.47864	5.84127	6.05432	5.24712	6.04076	4.87324
A_15_P396255	10.1938	11.1006	10.904	9.44735	9.18798	8.79455	9.3729	8.55858
A_15_P102463	8.81189	9.07424	9.48887	9.76759	9.83519	9.6626	9.59713	9.59863
A_15_P115649	9.13582	6.87411	6.96401	7.34357	7.9832	7.87094	8.45563	7.22333
A_15_P277956	7.70811	7.8216	7.78416	8.00802	8.50576	7.89571	8.3078	8.13128
A_15_P177816	10.6942	10.0405	8.50633	8.14158	10.7798	9.8158	9.60156	9.24733
A_15_P515797	8.85661	9.01729	9.27395	9.57084	9.74728	9.34618	9.57661	9.62767
A_15_P331654	5.82439	6.25379	7.84948	8.9589	10.4385	9.16783	10.6487	10.2203
A_15_P120949	10.8424	11.9517	12.1992	12.8111	12.7123	12.7285	13.1643	12.9581
A_15_P204716	10.4415	11.9499	12.2558	12.2229	12.8558	12.4502	13.0588	12.8224
A_15_P156346	10.4389	11.3167	11.2554	11.5488	11.4413	11.5765	12.0171	11.9293
A_15_P334889	9.69102	11.2315	11.6115	11.4999	12.1352	11.7708	12.4214	12.2112
A_15_P210951	5.99871	6.33768	6.42272	5.88578	7.1686	7.04532	7.97308	7.03897
A_15_P465450	5.80772	5.62806	6.16678	6.90122	8.08058	6.98442	8.10265	7.3381
A_15_P509482	10.5126	11.1521	11.2277	11.7694	11.887	11.646	12.402	11.8619
A_15_P603037	8.70137	8.93174	7.72733	7.78448	7.26339	7.39906	7.6736	7.51298
A_15_P110105	10.7754	11.3622	11.4745	11.7298	12.8034	12.1268	13.14	11.8922
A_15_P563672	8.00019	7.59474	7.72516	7.3134	7.15553	7.38305	7.25817	7.55441
A_15_P603687	7.47055	7.82339	8.0123	8.19181	8.2058	8.09973	8.04298	8.03481
A_15_P223911	12.3085	12.719	11.9322	11.7504	10.7317	10.5007	10.4812	9.47922
A_15_P453500	3.5336	4.7432	5.04271	4.64085	5.22107	4.22085	5.19076	5.26183
A_15_P100428	10.6508	10.8008	9.88503	11.8769	10.9443	10.0341	9.87948	11.9332
A_15_P466160	8.1548	8.72041	8.68008	9.05163	9.35688	9.36103	9.61713	9.77227
A_15_P345530	7.75273	8.13133	8.03626	8.35382	8.49025	8.44085	8.9089	8.48336
A_15_P445465	9.52545	10.6314	9.59351	9.59993	8.57874	8.99048	8.49235	7.86645
A_15_P304576	7.81814	9.04256	9.90053	10.1368	10.7146	9.79851	9.88785	9.3198
A_15_P102081	15.2687	15.4479	16.1759	16.4706	17.2444	16.9061	17.8112	17.5252
A_15_P392490	11.4159	12.5282	12.7547	12.9479	12.9784	13.0797	13.268	12.9897
A_15_P577127	5.15864	4.67484	5.3882	6.45116	6.84115	6.55113	6.74028	6.66292
A_15_P381060	8.16678	9.01145	8.88681	8.91579	9.21606	9.25707	8.97386	9.11182
A_15_P465500	12.1882	12.5458	12.2718	11.6085	11.3071	11.5336	11.5523	11.2846
A_15_P473095	8.68497	8.96822	9.04311	9.66465	9.61024	9.33731	9.72557	9.54879
A_15_P416770	11.0439	11.7012	11.9646	12.0826	12.1668	12.1938	12.2961	12.0568
A_15_P540747	7.02323	7.02078	7.33214	8.21687	8.55117	8.43094	9.18171	8.73821
A_15_P330541	4.38895	5.51105	5.64743	5.95282	6.50606	5.83261	5.50479	6.25293
A_15_P182656	8.5494	8.98044	9.11744	9.55357	9.75855	9.40352	9.95343	9.44203
A_15_P244866	4.43231	5.47361	5.96198	5.87538	6.04028	5.74631	5.36795	5.4936
A_15_P598702	3.26016	5.97139	5.98326	6.18008	6.85038	5.81904	6.2788	6.2542
A_15_P218381	8.2678	8.40927	7.92792	7.78875	7.59907	7.56163	7.40097	7.78785
A_15_P494347	5.21128	5.62143	4.46395	8.59958	9.13485	7.03117	8.95375	7.19264
A_15_P131406	13.7509	14.291	14.1494	14.9582	14.5881	15.2475	16.3383	16.1897
A_15_P529652	9.02656	9.32267	9.41896	9.61874	9.68242	9.58146	10.0487	9.55796
A_15_P166156	11.7595	11.2871	9.30794	10.2683	12.3544	10.4719	9.14319	10.9401
A_15_P509717	7.023	6.61814	6.24076	5.82823	5.69892	5.47388	5.46231	5.50077
A_15_P272036	3.47521	5.64525	5.31347	6.11158	6.33998	6.22908	5.95322	5.75513
A_15_P470190	6.073	6.13636	6.17186	6.59078	6.88565	6.70626	6.72566	6.32423
A_15_P181361	4.55514	2.47015	2.64418	5.01826	2.50647	2.10204	2.59562	2.9977
A_15_P457210	10.2302	10.5571	10.1707	11.0794	10.2918	9.39093	10.8453	11.731
A_15_P105051	11.5515	11.5239	10.9983	11.0452	10.228	10.2631	9.59723	10.3415
A_15_P430420	10.0947	10.7891	10.5252	10.042	9.64824	9.38728	9.50534	9.05516
A_15_P555517	4.37577	4.22834	4.59741	4.64555	4.48417	2.36792	4.06835	4.55303
A_15_P304391	7.47457	7.87198	7.32275	7.32682	7.83684	7.44408	8.04708	8.68119
A_15_P108756	12.5788	12.959	13.133	13.2138	13.3145	13.2447	13.1944	13.0408
A_15_P201742	9.80944	10.3428	10.2729	10.4254	10.0598	10.3718	10.5974	10.5161
A_15_P136001	6.83217	7.853	7.40112	7.71871	7.17595	6.87423	7.10873	7.01001
A_15_P106303	11.436	11.5079	10.7173	10.6361	10.4297	10.5264	10.5318	10.306
A_15_P134456	11.5519	12.8328	13.5194	13.9915	13.7282	13.4474	13.7799	14.0427
A_15_P536717	13.3076	13.6102	13.0967	13.6152	13.1153	12.161	10.9866	13.4344
A_15_P433955	10.0409	10.4607	10.6449	10.9716	11.2152	10.7939	11.868	11.1327
A_15_P111582	8.6768	9.18646	9.79824	9.83298	10.2051	9.86704	9.88773	9.47325
A_15_P484475	8.3036	8.86989	8.4574	9.17934	9.9147	9.00937	10.0869	9.21941
A_15_P120214	10.9018	11.8587	11.0832	10.4082	10.0856	9.51743	9.3636	9.13949
A_15_P159911	5.04999	5.97714	4.37936	5.87366	2.90525	3.15752	2.7006	4.36067
A_15_P430410	9.33678	9.88236	9.93204	10.2188	10.2669	10.1691	10.4466	10.2071
A_15_P101101	16.0035	16.7091	16.0716	15.9758	15.2987	15.062	15.1372	14.3552
A_15_P136931	6.02423	6.37279	4.06874	4.0555	4.56725	5.75644	4.57695	4.44143
A_15_P197541	8.8004	8.81605	7.9735	7.38275	7.0412	6.58204	6.5299	6.5127
A_15_P335715	11.7968	11.2885	11.7622	12.7975	12.6929	12.6101	12.7178	12.8159
A_15_P481825	2.2299	2.132	2.1252	1.98528	5.92118	2.00228	2.21991	2.23589
A_15_P529522	9.80002	9.74797	9.86545	10.7993	10.0142	9.60524	9.8079	10.9786
A_15_P191926	6.92225	7.73767	5.29353	5.28015	6.13149	6.95321	5.97423	5.4608
A_15_P324011	13.863	14.7755	15.0558	15.3136	15.2968	15.3844	15.792	15.3777
A_15_P582147	11.8279	12.4301	11.7622	10.7841	10.2127	8.48225	9.26327	7.80499
A_15_P396345	11.8671	12.8205	13.3365	13.2095	13.6946	13.6457	14.0894	13.9984
A_15_P337820	5.64725	5.37331	5.67909	5.98865	6.19818	6.37294	6.21252	6.3347
A_15_P502847	12.7012	13.0923	13.2968	14.036	13.3862	13.0128	12.5927	13.6468
A_15_P101904	8.27325	8.39985	8.57603	10.3285	9.99384	9.95473	10.8848	10.328
A_15_P394380	10.8586	12.471	12.0899	9.82885	10.7478	12.3427	12.4981	10.1133
A_15_P280396	11.2467	11.6971	11.6001	12.0722	11.7537	11.5404	12.2658	12.3566
A_15_P382665	12.4271	12.9601	13.043	13.5193	13.376	13.4158	13.6069	13.6409
A_15_P166601	7.85161	8.14067	9.23086	9.76293	10.8708	9.89888	10.833	10.5609
A_15_P393160	8.82656	9.97253	10.1962	10.3236	10.3799	10.2849	10.683	10.8064
A_15_P103646	4.72838	4.85372	4.65662	4.75011	4.56783	4.90705	5.815	4.70724
A_15_P575462	6.28446	6.32416	6.92676	8.01005	9.27637	8.59082	9.41979	8.53989
A_15_P338900	3.52	2.80737	2.57643	3.43031	2.66609	2.33943	5.99481	5.42568
A_15_P116546	2.20855	3.91692	3.63419	4.68652	5.56583	5.04533	4.22096	4.52535
A_15_P307561	7.08861	7.3221	6.73876	5.68479	5.46104	5.43487	5.99961	6.4121
A_15_P407395	6.71924	7.53015	7.52972	8.07585	8.48191	8.12593	9.12668	8.47835
A_15_P338400	10.1735	10.3737	10.5902	10.5218	10.848	10.9773	11.5635	11.0197
A_15_P146126	9.2037	9.87438	10.1386	10.7158	11.7882	11.3787	12.5553	11.0477
A_15_P246451	7.77914	8.06629	7.95333	8.2032	8.41676	8.35995	8.61731	8.55057
A_15_P463375	8.03099	6.85441	3.69092	4.12732	3.08781	3.67798	2.9331	3.70083
A_15_P111473	7.94136	8.65666	9.01623	9.50327	10.5707	10.2178	10.9678	10.077
A_15_P483415	11.0406	11.7516	12.0961	12.3482	11.9941	12.0836	12.4433	12.3594
A_15_P396055	2.24823	2.34972	2.17506	3.51887	2.39233	2.03415	2.23804	2.24487
A_15_P436595	11.7367	12.1913	12.1484	12.5519	12.4662	12.8532	13.0289	13.0822
A_15_P254726	6.93792	6.8148	6.28565	6.17927	5.71759	5.70148	5.8218	5.38244
A_15_P500092	7.49076	8.13097	8.20522	9.0008	8.28007	8.13522	7.88601	7.62033
A_15_P242231	7.68419	7.07358	6.83117	7.58405	7.95884	6.7798	7.77377	8.05992
A_15_P341550	11.8502	13.4023	14.5914	15.0538	15.3598	15.3803	15.1594	14.6556
A_15_P277671	13.2236	13.841	14.0934	14.4622	14.6193	14.5162	14.6548	14.3762
A_15_P404545	8.37398	9.73067	9.62495	9.87839	9.74809	9.94524	10.2381	9.98634
A_15_P134341	11.6056	11.7415	10.1897	9.38329	8.57293	8.48821	8.49456	9.00504
A_15_P519787	14.0541	13.6198	13.2611	13.3072	10.6583	11.4504	10.2498	11.8077
A_15_P101570	8.00748	8.5536	8.71671	8.87337	9.50442	8.89707	8.76793	8.92829
A_15_P444355	8.79929	9.48171	9.72739	9.65204	9.48341	9.83412	10.1035	9.91419
A_15_P414275	14.1495	14.0798	13.5089	13.7043	13.427	13.305	13.1343	13.5482
A_15_P146541	5.43116	6.2038	6.06882	6.08685	6.64645	6.71728	7.18576	7.64576
A_15_P557737	11.4555	12.7777	13.257	13.8348	13.4715	14.545	13.7442	14.0056
A_15_P384075	13.1116	14.1188	15.3022	15.6458	16.0085	15.5555	15.7487	15.0535
A_15_P204801	9.63606	10.8113	10.5338	10.9547	10.7336	10.3336	10.9299	10.7077
A_15_P337395	8.39201	8.68074	9.58026	9.80471	9.50349	10.3963	9.71148	10.5064
A_15_P100636	10.3918	10.6937	11.0669	11.2347	10.8146	11.0319	10.8351	11.6385
A_15_P466070	10.0098	10.179	10.4993	10.9135	10.7556	10.7686	11.1195	11.1706
A_15_P574892	6.46313	7.05116	6.59639	6.69564	6.43296	6.07729	6.01123	6.07351
A_15_P192402	7.20742	7.8708	7.74381	7.84759	8.31978	8.24849	8.30434	8.3745
A_15_P111651	8.55272	9.03788	8.89595	9.86478	9.26392	9.00362	8.84799	9.71254
A_15_P533762	8.64769	8.55583	7.70582	7.21264	6.82255	6.69179	6.80399	6.05036
A_15_P198251	11.8875	11.9731	12.3062	12.8202	13.2215	12.8289	13.4851	13.22
A_15_P114878	8.20501	7.798	7.54142	10.2923	9.67527	8.22948	8.32674	10.0985
A_15_P250191	2.28404	2.55544	3.33917	2.98086	2.46017	2.11107	2.31487	2.27539
A_15_P532842	10.2487	10.0868	10.6067	11.0565	11.6926	11.2241	11.7056	12.0022
A_15_P438905	10.8001	11.5681	11.9013	12.1667	12.24	12.0048	12.155	11.9716
A_15_P103243	12.8785	13.2166	13.35	13.5581	13.6134	13.3863	13.7884	13.777
A_15_P590072	8.00144	8.16671	8.17143	8.46559	8.46957	8.29579	8.50631	8.6641
A_15_P254641	5.98546	6.39223	5.9913	6.40564	6.6471	6.62837	7.4723	6.91953
A_15_P467825	2.2789	2.69723	2.44185	3.08388	3.27763	2.15733	3.09827	2.33317
A_15_P102619	15.5338	16.0047	15.4964	15.3464	14.4937	14.3352	13.121	14.1176
A_15_P486975	6.23477	6.23543	6.0906	6.80689	7.70889	7.05461	7.30848	8.03218
A_15_P433415	14.034	14.4887	14.0264	13.8508	13.3586	12.8846	13.1557	11.8016
A_15_P166691	13.5292	14.3081	15.2232	15.2544	15.621	14.8821	15.0972	14.3141
A_15_P541757	7.66983	8.90932	9.18144	9.41238	9.22186	8.53553	9.43601	8.97826
A_15_P531382	7.91569	8.26052	8.48365	8.49428	8.50518	8.67668	9.15439	8.71608
A_15_P255746	10.6621	11.3988	11.4305	11.6684	11.4618	11.5772	12.0705	11.6335
A_15_P160206	11.9201	12.9472	13.0568	13.465	13.468	13.6149	13.8644	13.8517
A_15_P424810	9.57908	10.4246	10.9425	11.5223	10.915	11.2928	11.3079	12.003
A_15_P218406	6.95284	7.77131	9.54275	10.1871	11.744	11.0898	10.755	10.1513
A_15_P156056	7.94169	6.43528	7.08732	7.86204	8.44228	7.36607	7.52333	7.86946
A_15_P306676	9.41244	9.69277	9.68004	10.6997	9.94744	11.0076	9.5538	9.64084
A_15_P224371	10.8279	11.0018	10.8835	11.1215	11.2798	10.853	11.4143	11.3444
A_15_P110873	13.5934	14.3989	13.7616	15.3654	14.4675	13.671	13.8696	13.5053
A_15_P394290	7.47538	8.02412	8.14355	7.00063	5.58917	6.94009	6.52397	7.15145
A_15_P533552	7.1282	6.09438	6.06556	6.56846	7.51343	7.23638	8.1965	6.88677
A_15_P210026	7.5842	8.938	8.79031	9.46364	9.37061	9.1381	9.81237	9.83728
A_15_P210891	13.3922	14.5147	13.7594	12.6724	11.4901	12.4915	11.0363	11.618
A_15_P277716	6.04314	6.22646	6.59211	6.92125	7.11995	6.89938	7.15734	7.24809
A_15_P192206	7.78966	8.69556	7.92732	7.57141	7.23045	7.79229	6.72532	7.24776
A_15_P109275	12.7749	13.2447	13.5948	13.782	13.7242	13.6277	14.1554	13.978
A_15_P218516	9.51477	9.72584	9.66088	10.3056	10.4886	10.5744	10.6784	10.2735
A_15_P101138	9.46454	9.55254	8.87247	8.77025	8.46245	8.05757	8.15947	7.42695
A_15_P130031	6.03533	6.4292	6.43738	6.61739	7.00453	6.94236	7.06658	6.93657
A_15_P109716	4.35962	4.85093	5.12905	5.7704	5.14575	4.97892	5.69143	5.15429
A_15_P486110	10.0452	10.8228	10.7432	11.2749	11.1625	11.1125	11.4505	11.2513
A_15_P427375	10.4939	11.3211	11.1229	11.4161	11.2927	10.5614	10.8851	11.3524
A_15_P535802	10.3712	11.1145	11.403	11.7685	11.7604	11.809	12.0838	11.8529
A_15_P306311	9.59503	10.9675	10.5854	10.898	10.8199	10.4399	10.711	10.7627
A_15_P585487	5.42347	6.47061	6.8129	7.27054	8.07362	7.99008	8.45965	8.1293
A_15_P105552	9.77878	8.73896	7.648	9.0634	8.74432	9.99206	9.23082	11.437
A_15_P335665	10.4917	11.4684	11.7538	12.497	12.666	12.3694	13.4426	12.9375
A_15_P426160	12.7228	12.8085	12.0675	11.7657	11.5094	11.2153	11.3525	11.6791
A_15_P383715	11.3729	11.8675	11.5758	11.5035	10.9256	10.9199	10.9913	10.9663
A_15_P111824	2.70916	8.82277	5.96013	8.74772	2.72893	3.76258	3.03242	3.01243
A_15_P108426	2.27577	3.29169	3.46532	4.81968	4.72682	4.87891	4.65001	4.06412
A_15_P139311	13.3671	12.3886	10.5202	9.17951	7.94328	7.65819	7.75142	9.49153
A_15_P424785	7.40981	8.60943	9.65327	9.70678	9.99759	9.77075	10.4375	9.96499
A_15_P439860	9.33075	9.6381	9.73053	10.6538	10.0932	10.3049	10.3306	11.0883
[truncated: 312 more rows]
